# Supplementary material for: Meta-analysis of experimental factors influencing single-pulse TMS effects on the early visual cortex
Source: Front Neurosci. 2024 Jun 3;18:1351399. doi: 10.3389/fnins.2024.1351399 (PMC11185874; doi:10.3389/fnins.2024.1351399)
Supplement: Supplementary file 1 [file Data_Sheet_1.ZIP]

Archive with 5 entries (5 files):
- supplementary information/data_all.xlsx
- supplementary information/data_analysis.xlsx
- supplementary information/data_forest.xlsx
- supplementary information/data-objective-Supplementary.xlsx
- supplementary information/data-subjective-Supplementary.xlsx
