# Supplementary material for: Meta-analysis of experimental factors influencing single-pulse TMS effects on the early visual cortex
Source: Front Neurosci. 2024 Jun 3;18:1351399. doi: 10.3389/fnins.2024.1351399 (PMC11185874; doi:10.3389/fnins.2024.1351399)
Supplement: Supplementary file 1 [file Data_Sheet_1.ZIP › supplementary information/data_all.xlsx]

## Sheet: data_all
1	study number			study	year	case_n	case_mean	case_SD		control_n	control_mean	control_SD		Swithin	d	Vd	SEd	J	g	abs(g)	Vg	SEg		mean-g	Nor	Nor-g	mean-g'		mean-g-awar			k	sum-Vg	variance(r=0.5)
1	1			Mikko Hurme et al. Result1.	2017	15	0.656651	0.103012		15	0.947627	0.123901		0.113936	-2.55385	0.242036	0.491971	0.972973	-2.48483	2.48483	0.22913	0.478675		-1.79798	-1.18666	-1.63999	-1.18666				0.183402	2	0.37593	0.116908
1	1			Mikko Hurme et al. Result2.	2017	15	0.495005	0.332329		15	0.887033	0.353901		0.343284	-1.14199	0.155069	0.393788	0.972973	-1.11113	1.11113	0.1468	0.383145				-0.733344
1	2			Francesca Perini et al. Result1.	2012	6	0.535638	0.0605857		6	0.607447	0.0801302		0.0710333	-1.01092	0.375915	0.613119	0.923077	-0.933157	0.933157	0.320306	0.565956		-0.130277		-0.933157	-0.130277				6.22472	7	2.07597	0.105884
1	2			Francesca Perini et al. Result2.	2012	6	0.672872	0.0918559		6	0.754255	0.0938106		0.0928384	-0.87661	0.365352	0.604443	0.923077	-0.809178	0.809178	0.311306	0.557948				-0.809178
1	2			Francesca Perini et al. Result3.	2012	6	0.834043	0.04886		6	0.859574	0.0664485		0.0583211	-0.437766	0.341318	0.584225	0.923077	-0.404092	0.404092	0.290827	0.539284				-0.404092
1	2			Francesca Perini et al. Result4.	2012	6	0.489362	0.0410412		6	0.481383	0.0586322		0.0506069	0.157666	0.334369	0.578247	0.923077	0.145538	0.145538	0.284906	0.533766				0.145538
1	2			Francesca Perini et al. Result5.	2012	6	0.551596	0.0918559		6	0.518085	0.0801302		0.0861926	0.388792	0.339632	0.582779	0.923077	0.358885	0.358885	0.28939	0.53795				0.358885
1	2			Francesca Perini et al. Result6.	2012	6	0.680851	0.128989		6	0.623404	0.138761		0.133964	0.428824	0.340995	0.583948	0.923077	0.395837	0.395837	0.290552	0.539029				0.395837
1	2			Francesca Perini et al. Result7.	2012	6	0.767021	0.140716		6	0.719149	0.123126		0.132214	0.36208	0.338796	0.582062	0.923077	0.334228	0.334228	0.288678	0.537288				0.334228
1	3			Joan A. Camprodon et al. Result1.	2010	10	0.72585	0.157306		10	0.780272	0.0927702		0.129135	-0.421436	0.20444	0.452151	0.957746	-0.403629	0.403629	0.187529	0.433046		-0.504115		-0.403629	-0.504115				17.4053	14	2.67863	0.0580678
1	3			Joan A. Camprodon et al. Result2.	2010	10	0.77517	0.138484		10	0.780272	0.0927702		0.117865	-0.043287	0.200047	0.447266	0.957746	-0.0414579	0.0414579	0.183499	0.428367				-0.0414579
1	3			Joan A. Camprodon et al. Result3.	2010	10	0.707993	0.129073		10	0.780272	0.0927702		0.112397	-0.643069	0.210338	0.458627	0.957746	-0.615897	0.615897	0.192939	0.439248				-0.615897
1	3			Joan A. Camprodon et al. Result4.	2010	10	0.663776	0.118317		10	0.780272	0.0927702		0.106314	-1.09578	0.230018	0.479602	0.957746	-1.04948	1.04948	0.210991	0.459337				-1.04948
1	3			Joan A. Camprodon et al. Result5.	2010	10	0.716497	0.0847032		10	0.780272	0.0927702		0.0888283	-0.717958	0.212887	0.461396	0.957746	-0.687622	0.687622	0.195276	0.441901				-0.687622
1	3			Joan A. Camprodon et al. Result6.	2010	10	0.709694	0.139828		10	0.780272	0.0927702		0.118655	-0.594815	0.208845	0.456996	0.957746	-0.569682	0.569682	0.191569	0.437686				-0.569682
1	3			Joan A. Camprodon et al. Result7.	2010	10	0.72585	0.0968036		10	0.780272	0.0927702		0.0948084	-0.574021	0.208238	0.45633	0.957746	-0.549767	0.549767	0.191012	0.437049				-0.549767
1	3			Joan A. Camprodon et al. Result8.	2010	10	0.729252	0.0968052		10	0.780272	0.0927702		0.0948092	-0.538134	0.20724	0.455236	0.957746	-0.515396	0.515396	0.190096	0.436001				-0.515396
1	3			Joan A. Camprodon et al. Result9.	2010	10	0.737755	0.116971		10	0.780272	0.0927702		0.105566	-0.402751	0.204055	0.451725	0.957746	-0.385734	0.385734	0.187175	0.432638				-0.385734
1	3			Joan A. Camprodon et al. Result10.	2010	10	0.679082	0.149241		10	0.780272	0.0927702		0.124256	-0.814368	0.21658	0.465381	0.957746	-0.779958	0.779958	0.198664	0.445717				-0.779958
1	3			Joan A. Camprodon et al. Result11.	2010	10	0.728401	0.0766362		10	0.780272	0.0927702		0.0850865	-0.609627	0.209291	0.457483	0.957746	-0.583868	0.583868	0.191978	0.438153				-0.583868
1	3			Joan A. Camprodon et al. Result12.	2010	10	0.767517	0.108906		10	0.780272	0.0927702		0.10116	-0.126087	0.200397	0.447658	0.957746	-0.12076	0.12076	0.18382	0.428743				-0.12076
1	3			Joan A. Camprodon et al. Result13.	2010	10	0.734354	0.119662		10	0.780272	0.0927702		0.107064	-0.428884	0.204599	0.452326	0.957746	-0.410762	0.410762	0.187674	0.433213				-0.410762
1	3			Joan A. Camprodon et al. Result14.	2010	10	0.746259	0.0968052		10	0.780272	0.0927702		0.0948092	-0.358752	0.203218	0.450797	0.957746	-0.343594	0.343594	0.186407	0.431749				-0.343594
1	4			Vincenzo Romei et al. Result1.	2007	15	8.08989	8.70341		15	-2.13483	18.277		14.3143	0.714302	0.141837	0.376613	0.972973	0.694996	0.694996	0.134274	0.366434		-0.186502		0.694996	-0.186502				3.64157	8	1.04081	0.0447124
1	4			Vincenzo Romei et al. Result2.	2007	15	15.8427	19.5826		15	-2.13483	18.277		18.941	0.949131	0.148347	0.385159	0.972973	0.923479	0.923479	0.140437	0.374749				0.923479
1	4			Vincenzo Romei et al. Result3.	2007	15	-8.50746	5.2025		15	-2.13483	18.277		13.4372	-0.474254	0.137082	0.370246	0.972973	-0.461437	0.461437	0.129772	0.360239				-0.461437
1	4			Vincenzo Romei et al. Result4.	2007	15	-6.9403	8.67087		15	-2.13483	18.277		14.3044	-0.335943	0.135214	0.367715	0.972973	-0.326864	0.326864	0.128004	0.357777				-0.326864
1	4			Vincenzo Romei et al. Result5.	2007	15	-1.45522	10.8385		15	-2.13483	18.277		15.0254	0.0452309	0.133367	0.365195	0.972973	0.0440084	0.0440084	0.126256	0.355325				0.0440084
1	4			Vincenzo Romei et al. Result6.	2007	15	3.69403	16.4746		15	-2.13483	18.277		17.3992	0.335008	0.135204	0.367701	0.972973	0.325954	0.325954	0.127994	0.357763				0.325954
1	4			Vincenzo Romei et al. Result7.	2007	15	3.91791	19.5094		15	-2.13483	18.277		18.9033	0.320196	0.135042	0.367481	0.972973	0.311542	0.311542	0.127841	0.357549				0.311542
1	4			Vincenzo Romei et al. Result8.	2007	15	-2.46269	13.8734		15	-2.13483	18.277		16.2253	-0.0202067	0.13334	0.365158	0.972973	-0.0196606	0.0196606	0.12623	0.355289				-0.0196606
1	5			Arman Abrahamyan et al. Result1.	2015	11	19.7836	1.41587		11	18.5322	1.10543		1.27017	0.985223	0.203879	0.451529	0.962025	0.94781	0.94781	0.188688	0.434383		1.23166		0.94781	1.23166				0.203961	2	0.409159	0.127785
1	5			Arman Abrahamyan et al. Result2.	2015	11	19.9298	1.24141		11	18.1345	1.02782		1.13963	1.57533	0.23822	0.488078	0.962025	1.51551	1.51551	0.220471	0.469543				1.51551
1	6			Christopher P. G. Allen et al. Result1.	2014	16	0.133439	0.179061		16	0.0420856	0.129662		0.156325	0.584381	0.130336	0.361021	0.97479	0.569649	0.569649	0.123847	0.351919		-0.109731		0.569649	-0.109731				0.739061	4	0.492995	0.0539078
1	6			Christopher P. G. Allen et al. Result2.	2014	16	-0.00640517	0.146226		16	0.0021732	0.154713		0.150529	-0.056988	0.125051	0.353625	0.97479	-0.0555514	0.0555514	0.118825	0.34471				-0.0555514
1	6			Christopher P. G. Allen et al. Result3.	2014	16	-0.100107	0.188254		16	-0.0923914	0.0948997		0.149073	-0.0517589	0.125042	0.353613	0.97479	-0.0504541	0.0504541	0.118817	0.344698				-0.0504541
1	6			Christopher P. G. Allen et al. Result4.	2014	16	-0.121595	0.117271		16	-0.00747385	0.128958		0.123253	-0.925908	0.138395	0.372015	0.97479	-0.902566	0.902566	0.131505	0.362637				-0.902566
1	7			Christianne Jacobs et al.	2012	8	-0.157812	0.21876		8	-0.003125	0.099437		0.169917	-0.910368	0.275899	0.525261	0.945455	-0.860711	0.860711	0.246622	0.49661		-0.395342		-0.860711	-0.395342				44.9248	20	4.73795	0.0680009
1	7			Christianne Jacobs et al.	2012	8	-0.132031	0.14584		8	-0.003125	0.099437		0.124814	-1.03278	0.283333	0.53229	0.945455	-0.976451	0.976451	0.253267	0.503256				-0.976451
1	7			Christianne Jacobs et al.	2012	8	-0.141406	0.185615		8	-0.003125	0.099437		0.148897	-0.928702	0.276953	0.526263	0.945455	-0.878046	0.878046	0.247564	0.497558				-0.878046
1	7			Christianne Jacobs et al.	2012	8	-0.0125	0.099437		8	-0.003125	0.099437		0.099437	-0.0942808	0.250278	0.500278	0.945455	-0.0891382	0.0891382	0.223719	0.47299				-0.0891382
1	7			Christianne Jacobs et al.	2012	8	-0.0125	0.0928078		8	-0.003125	0.099437		0.0961795	-0.097474	0.250297	0.500297	0.945455	-0.0921572	0.0921572	0.223736	0.473008				-0.0921572
1	7			Christianne Jacobs et al.	2012	8	-0.00546875	0.0795497		8	-0.003125	0.099437		0.0900441	-0.0260289	0.250021	0.500021	0.945455	-0.0246092	0.0246092	0.22349	0.472747				-0.0246092
1	7			Christianne Jacobs et al.	2012	8	-0.021875	0.125954		8	-0.003125	0.099437		0.113473	-0.165238	0.250853	0.500853	0.945455	-0.156225	0.156225	0.224234	0.473533				-0.156225
1	7			Christianne Jacobs et al.	2012	8	-0.0523437	0.178986		8	-0.003125	0.099437		0.144782	-0.33995	0.253611	0.503598	0.945455	-0.321407	0.321407	0.226699	0.476129				-0.321407
1	7		perception	Christianne Jacobs et al.	2012	8	-0.228125	0.198875		8	-0.003125	0.099437		0.157224	-1.43107	0.313999	0.560356	0.945455	-1.35302	1.35302	0.280679	0.529791				-1.35302
1	7			Christianne Jacobs et al.	2012	8	-0.209375	0.145842		8	-0.003125	0.099437		0.124815	-1.65244	0.33533	0.579077	0.945455	-1.56231	1.56231	0.299746	0.547491				-1.56231
1	7			Christianne Jacobs et al.	2012	8	-0.132031	0.132582		8	-0.003125	0.099437		0.117187	-1.1	0.287813	0.536482	0.945455	-1.04	1.04	0.257271	0.507219				-1.04
1	7			Christianne Jacobs et al.	2012	8	-0.0453125	0.132583		8	-0.003125	0.099437		0.117188	-0.36	0.25405	0.504034	0.945455	-0.340363	0.340363	0.227091	0.476541				-0.340363
1	7			Christianne Jacobs et al.	2012	8	-0.0078125	0.139212		8	-0.003125	0.099437		0.12097	-0.0387492	0.250047	0.500047	0.945455	-0.0366356	0.0366356	0.223513	0.472772				-0.0366356
1	7			Christianne Jacobs et al.	2012	8	0.0179688	0.059662		8	-0.003125	0.099437		0.0819978	0.257248	0.252068	0.502064	0.945455	0.243217	0.243217	0.22532	0.474678				0.243217
1	7			Christianne Jacobs et al.	2012	8	0.0203125	0.099437		8	-0.003125	0.099437		0.099437	0.235702	0.251736	0.501733	0.945455	0.222845	0.222845	0.225023	0.474366				0.222845
1	7			Christianne Jacobs et al.	2012	8	0.0226563	0.0464037		8	-0.003125	0.099437		0.077592	0.332268	0.25345	0.503438	0.945455	0.314144	0.314144	0.226555	0.475978				0.314144
1	7			Christianne Jacobs et al.	2012	8	-0.021875	0.0928078		8	-0.003125	0.099437		0.0961795	-0.194948	0.251188	0.501186	0.945455	-0.184314	0.184314	0.224533	0.473849				-0.184314
1	7			Christianne Jacobs et al.	2012	8	-0.0265625	0.046404		8	-0.003125	0.099437		0.0775921	-0.302061	0.252851	0.502843	0.945455	-0.285585	0.285585	0.22602	0.475415				-0.285585
1	7			Christianne Jacobs et al.	2012	8	-0.0429687	0.0729202		8	-0.003125	0.099437		0.0871926	-0.456962	0.256525	0.506483	0.945455	-0.432037	0.432037	0.229304	0.478857				-0.432037
1	7			Christianne Jacobs et al.Result1.	2012	8	-0.0078125	0.0596623		8	-0.003125	0.099437		0.0819979	-0.0571661	0.250102	0.500102	0.945455	-0.0540479	0.0540479	0.223562	0.472824				-0.0540479
0	7			Christianne Jacobs et al.	2012	8	-0.170833	0.329982		8	0.0166667	0.212132		0.277388	-0.675947	0.264278	0.51408	0.945455	-0.639078	0.639078	0.236234	0.486039				-0.639078			-0.419956		45.1057	20	4.76137	0.0682856
0	7			Christianne Jacobs et al.	2012	8	-0.227083	0.282843		8	0.0166667	0.212132		0.25	-0.974999	0.279707	0.528873	0.945455	-0.921817	0.921817	0.250026	0.500026				-0.921817
0	7			Christianne Jacobs et al.	2012	8	-0.15625	0.324091		8	0.0166667	0.212132		0.273893	-0.63133	0.262456	0.512304	0.945455	-0.596893	0.596893	0.234605	0.48436				-0.596893
0	7			Christianne Jacobs et al.	2012	8	-0.01875	0.20624		8	0.0166667	0.212132		0.209207	-0.169291	0.250896	0.500895	0.945455	-0.160057	0.160057	0.224272	0.473573				-0.160057
0	7			Christianne Jacobs et al.	2012	8	-0.0229167	0.188562		8	0.0166667	0.212132		0.200693	-0.197233	0.251216	0.501214	0.945455	-0.186475	0.186475	0.224558	0.473875				-0.186475
0	7			Christianne Jacobs et al.	2012	8	-0.0125	0.170884		8	0.0166667	0.212132		0.192615	-0.151425	0.250717	0.500716	0.945455	-0.143165	0.143165	0.224112	0.473404				-0.143165
0	7			Christianne Jacobs et al.	2012	8	0.0291667	0.206238		8	0.0166667	0.212132		0.209206	0.0597497	0.250112	0.500112	0.945455	0.0564906	0.0564906	0.223571	0.472833				0.0564906
0	7			Christianne Jacobs et al.	2012	8	-0.139583	0.30052		8	0.0166667	0.212132		0.260108	-0.600712	0.261277	0.511152	0.945455	-0.567946	0.567946	0.233551	0.483271				-0.567946
0	7			Christianne Jacobs et al.	2012	8	-0.39375	0.276951		8	0.0166667	0.212132		0.24668	-1.66376	0.336503	0.580089	0.945455	-1.57301	1.57301	0.300795	0.548448				-1.57301
0	7		awareness	Christianne Jacobs et al.	2012	8	-0.391667	0.241596		8	0.0166667	0.212132		0.227342	-1.79612	0.350814	0.592296	0.945455	-1.69815	1.69815	0.313587	0.559989				-1.69815
0	7			Christianne Jacobs et al.	2012	8	-0.227083	0.153205		8	0.0166667	0.212132		0.185029	-1.31736	0.304232	0.551573	0.945455	-1.2455	1.2455	0.271948	0.521487				-1.2455
0	7			Christianne Jacobs et al.	2012	8	-0.0416667	0.159099		8	0.0166667	0.212132		0.1875	-0.311111	0.253025	0.503016	0.945455	-0.294142	0.294142	0.226175	0.475578				-0.294142
0	7			Christianne Jacobs et al.	2012	8	-0.06875	0.200347		8	0.0166667	0.212132		0.206324	-0.413994	0.255356	0.505328	0.945455	-0.391412	0.391412	0.228259	0.477764				-0.391412
0	7			Christianne Jacobs et al.	2012	8	0.0333333	0.141421		8	0.0166667	0.212132		0.180278	0.0924497	0.250267	0.500267	0.945455	0.087407	0.087407	0.22371	0.47298				0.087407
0	7			Christianne Jacobs et al.	2012	8	0.0166667	0.0883883		8	0.0166667	0.212132		0.1625	0	0.25	0.5	0.945455	0	0	0.223471	0.472727				0
0	7			Christianne Jacobs et al.	2012	8	0.03125	0.135529		8	0.0166667	0.212132		0.178	0.0819286	0.25021	0.50021	0.945455	0.0774598	0.0774598	0.223659	0.472926				0.0774598
0	7			Christianne Jacobs et al.	2012	8	0.0208333	0.141421		8	0.0166667	0.212132		0.180278	0.0231121	0.250017	0.500017	0.945455	0.0218515	0.0218515	0.223486	0.472743				0.0218515
0	7			Christianne Jacobs et al.	2012	8	0.0229167	0.0707107		8	0.0166667	0.212132		0.158114	0.0395285	0.250049	0.500049	0.945455	0.0373724	0.0373724	0.223515	0.472773				0.0373724
0	7			Christianne Jacobs et al.	2012	8	-0.0583333	0.159099		8	0.0166667	0.212132		0.1875	-0.4	0.255	0.504975	0.945455	-0.378182	0.378182	0.22794	0.477431				-0.378182
0	7			Christianne Jacobs et al.Result2.	2012	8	0.0375	0.111958		8	0.0166667	0.212132		0.169609	0.122831	0.250471	0.500471	0.945455	0.116131	0.116131	0.223893	0.473173				0.116131
1	8			Christianne Jacobs et al.	2012	8	0.72	0.19799		8	0.902609	0.103297		0.157909	-1.15642	0.291791	0.540177	0.945455	-1.09334	1.09334	0.260827	0.510713		-0.406762		-1.09334	-0.406762				45.2549	20	4.77194	0.0684984
1	8			Christianne Jacobs et al.	2012	8	0.707826	0.180773		8	0.902609	0.103297		0.147223	-1.32305	0.304702	0.551998	0.945455	-1.25088	1.25088	0.272368	0.521889				-1.25088
1	8			Christianne Jacobs et al.	2012	8	0.747391	0.189383		8	0.902609	0.103297		0.152539	-1.01756	0.282357	0.531373	0.945455	-0.96206	0.96206	0.252395	0.502389				-0.96206
1	8			Christianne Jacobs et al.	2012	8	0.899565	0.137733		8	0.902609	0.103297		0.121739	-0.0250044	0.25002	0.50002	0.945455	-0.0236405	0.0236405	0.223489	0.472746				-0.0236405
1	8			Christianne Jacobs et al.	2012	8	0.951304	0.0774763		8	0.902609	0.103297		0.091304	0.533328	0.258889	0.508811	0.945455	0.504238	0.504238	0.231417	0.481058				0.504238
1	8			Christianne Jacobs et al.	2012	8	0.936087	0.0774734		8	0.902609	0.103297		0.0913028	0.36667	0.254201	0.504184	0.945455	0.34667	0.34667	0.227227	0.476683				0.34667
1	8			Christianne Jacobs et al.	2012	8	0.936087	0.0946901		8	0.902609	0.103297		0.099087	0.337865	0.253567	0.503555	0.945455	0.319436	0.319436	0.22666	0.476088				0.319436
1	8			Christianne Jacobs et al.	2012	8	0.863043	0.146343		8	0.902609	0.103297		0.126662	-0.312375	0.253049	0.50304	0.945455	-0.295336	0.295336	0.226197	0.475602				-0.295336
1	8		perception	Christianne Jacobs et al.	2012	8	0.732174	0.206597		8	0.902609	0.103297		0.163329	-1.04351	0.284028	0.532943	0.945455	-0.986591	0.986591	0.253889	0.503874				-0.986591
1	8			Christianne Jacobs et al.	2012	8	0.716957	0.129123		8	0.902609	0.103297		0.116925	-1.58778	0.328783	0.573396	0.945455	-1.50118	1.50118	0.293894	0.54212				-1.50118
1	8			Christianne Jacobs et al.	2012	8	0.768696	0.120514		8	0.902609	0.103297		0.112236	-1.19314	0.294487	0.542666	0.945455	-1.12806	1.12806	0.263237	0.513066				-1.12806
1	8			Christianne Jacobs et al.	2012	8	0.823478	0.120516		8	0.902609	0.103297		0.112237	-0.705032	0.265533	0.515299	0.945455	-0.666576	0.666576	0.237356	0.487192				-0.666576
1	8			Christianne Jacobs et al.	2012	8	0.844783	0.120514		8	0.902609	0.103297		0.112236	-0.515218	0.258295	0.508228	0.945455	-0.487116	0.487116	0.230886	0.480506				-0.487116
1	8			Christianne Jacobs et al.	2012	8	0.902609	0.0516499		8	0.902609	0.103297		0.0816639	0	0.25	0.5	0.945455	0	0	0.223471	0.472727				0
1	8			Christianne Jacobs et al.	2012	8	0.905652	0.0946901		8	0.902609	0.103297		0.099087	0.0307104	0.250029	0.500029	0.945455	0.0290353	0.0290353	0.223497	0.472755				0.0290353
1	8			Christianne Jacobs et al.	2012	8	0.890435	0.0774734		8	0.902609	0.103297		0.0913028	-0.133337	0.250556	0.500555	0.945455	-0.126064	0.126064	0.223968	0.473252				-0.126064
1	8			Christianne Jacobs et al.	2012	8	0.890435	0.0860832		8	0.902609	0.103297		0.0950804	-0.128039	0.250512	0.500512	0.945455	-0.121055	0.121055	0.223929	0.473211				-0.121055
1	8			Christianne Jacobs et al.	2012	8	0.86	0.0946901		8	0.902609	0.103297		0.099087	-0.430016	0.255779	0.505746	0.945455	-0.40656	0.40656	0.228636	0.478159				-0.40656
1	8			Christianne Jacobs et al.	2012	8	0.881304	0.0774763		8	0.902609	0.103297		0.091304	-0.233341	0.251702	0.501699	0.945455	-0.220614	0.220614	0.224992	0.474333				-0.220614
1	8			Christianne Jacobs et al.Result1.	2012	8	0.896522	0.0688665		8	0.902609	0.103297		0.0877863	-0.0693388	0.25015	0.50015	0.945455	-0.0655567	0.0655567	0.223605	0.472869				-0.0655567
0	8			Christianne Jacobs et al.	2012	8	0.502628	0.327778		8	0.824131	0.169949		0.261076	-1.23146	0.29739	0.545335	0.945455	-1.16429	1.16429	0.265832	0.515589				-1.16429			-0.481275		45.5454	20	4.80581	0.0689463
0	8			Christianne Jacobs et al.	2012	8	0.447027	0.291339		8	0.824131	0.169949		0.238497	-1.58117	0.328128	0.572825	0.945455	-1.49493	1.49493	0.293309	0.54158				-1.49493
0	8			Christianne Jacobs et al.	2012	8	0.571697	0.339858		8	0.824131	0.169949		0.268688	-0.939507	0.277584	0.526862	0.945455	-0.888261	0.888261	0.248128	0.498124				-0.888261
0	8			Christianne Jacobs et al.	2012	8	0.795059	0.194228		8	0.824131	0.169949		0.182493	-0.159305	0.250793	0.500792	0.945455	-0.150616	0.150616	0.22418	0.473476				-0.150616
0	8			Christianne Jacobs et al.	2012	8	0.846768	0.109214		8	0.824131	0.169949		0.142847	0.158471	0.250785	0.500784	0.945455	0.149827	0.149827	0.224173	0.473469				0.149827
0	8			Christianne Jacobs et al.	2012	8	0.83837	0.133513		8	0.824131	0.169949		0.152821	0.0931745	0.250271	0.500271	0.945455	0.0880923	0.0880923	0.223714	0.472984				0.0880923
0	8			Christianne Jacobs et al.	2012	8	0.821403	0.157809		8	0.824131	0.169949		0.163991	-0.016635	0.250009	0.500009	0.945455	-0.0157277	0.0157277	0.223479	0.472735				-0.0157277
0	8			Christianne Jacobs et al.	2012	8	0.688548	0.254943		8	0.824131	0.169949		0.216655	-0.625802	0.262238	0.512092	0.945455	-0.591667	0.591667	0.234411	0.48416				-0.591667
0	8			Christianne Jacobs et al.	2012	8	0.474156	0.279219		8	0.824131	0.169949		0.231134	-1.51416	0.321647	0.567139	0.945455	-1.43157	1.43157	0.287515	0.536204				-1.43157
0	8			Christianne Jacobs et al.	2012	8	0.491509	0.291342		8	0.824131	0.169949		0.238498	-1.39465	0.310783	0.557479	0.945455	-1.31858	1.31858	0.277804	0.527071				-1.31858
0	8		awareness	Christianne Jacobs et al.	2012	8	0.620471	0.145653		8	0.824131	0.169949		0.158268	-1.28681	0.301746	0.549314	0.945455	-1.21662	1.21662	0.269726	0.519352				-1.21662
0	8			Christianne Jacobs et al.	2012	8	0.715085	0.194205		8	0.824131	0.169949		0.182481	-0.597576	0.261159	0.511037	0.945455	-0.564981	0.564981	0.233446	0.483163				-0.564981
0	8			Christianne Jacobs et al.	2012	8	0.723868	0.206368		8	0.824131	0.169949		0.189037	-0.530387	0.258791	0.508715	0.945455	-0.501457	0.501457	0.231329	0.480967				-0.501457
0	8			Christianne Jacobs et al.	2012	8	0.839941	0.13351		8	0.824131	0.169949		0.15282	0.103455	0.250334	0.500334	0.945455	0.0978124	0.0978124	0.22377	0.473043				0.0978124
0	8			Christianne Jacobs et al.	2012	8	0.827258	0.0971338		8	0.824131	0.169949		0.138415	0.0225914	0.250016	0.500016	0.945455	0.0213592	0.0213592	0.223485	0.472742				0.0213592
0	8			Christianne Jacobs et al.	2012	8	0.814583	0.0971112		8	0.824131	0.169949		0.138407	-0.0689848	0.250149	0.500149	0.945455	-0.065222	0.065222	0.223604	0.472868				-0.065222
0	8			Christianne Jacobs et al.	2012	8	0.814782	0.097114		8	0.824131	0.169949		0.138408	-0.0675465	0.250143	0.500143	0.945455	-0.0638621	0.0638621	0.223599	0.472862				-0.0638621
0	8			Christianne Jacobs et al.	2012	8	0.797808	0.0849744		8	0.824131	0.169949		0.134356	-0.195919	0.2512	0.501198	0.945455	-0.185233	0.185233	0.224543	0.47386				-0.185233
0	8			Christianne Jacobs et al.	2012	8	0.772257	0.157829		8	0.824131	0.169949		0.164001	-0.316303	0.253126	0.503117	0.945455	-0.29905	0.29905	0.226266	0.475674				-0.29905
0	8			Christianne Jacobs et al.Result2.	2012	8	0.81966	0.097131		8	0.824131	0.169949		0.138414	-0.0323016	0.250033	0.500033	0.945455	-0.0305397	0.0305397	0.2235	0.472758				-0.0305397
1	9			Christianne Jacobs et al.Exp1.	2014	11	0.805994	0.109857		11	0.929022	0.0993959		0.104757	-1.17441	0.213165	0.461698	0.962025	-1.12982	1.12982	0.197282	0.444165		-0.608472		-1.12982	-0.608472				34.5187	20	3.64058	0.0522498
1	9			Christianne Jacobs et al.Exp1.	2014	11	0.840694	0.115087		11	0.820189	0.136015		0.125986	0.162756	0.18242	0.427107	0.962025	0.156575	0.156575	0.168829	0.410888				0.156575
1	9			Christianne Jacobs et al.Exp1.	2014	11	0.712934	0.156936		11	0.794953	0.17263		0.16497	-0.497175	0.187436	0.432939	0.962025	-0.478295	0.478295	0.173471	0.416498				-0.478295
1	9			Christianne Jacobs et al.Exp1.	2014	11	0.695584	0.183094		11	0.708202	0.204019		0.193839	-0.0650952	0.181914	0.426514	0.962025	-0.0626232	0.0626232	0.168361	0.410318				-0.0626232
1	9			Christianne Jacobs et al.Exp1.	2014	11	0.634069	0.151706		11	0.667192	0.188328		0.171	-0.193702	0.182671	0.4274	0.962025	-0.186346	0.186346	0.169061	0.41117				-0.186346
1	9			Christianne Jacobs et al.Exp1.	2014	11	0.924051	0.0892106		11	0.925633	0.0997077		0.0946048	-0.0167222	0.181825	0.426409	0.962025	-0.0160872	0.0160872	0.168277	0.410216				-0.0160872
1	9			Christianne Jacobs et al.Exp1.	2014	11	0.914557	0.104958		11	0.928797	0.083967		0.0950437	-0.149826	0.182328	0.426999	0.962025	-0.144136	0.144136	0.168744	0.410784				-0.144136
1	9			Christianne Jacobs et al.Exp1.	2014	11	0.81962	0.136443		11	0.917722	0.0524756		0.103369	-0.949047	0.202288	0.449765	0.962025	-0.913007	0.913007	0.187216	0.432685				-0.913007
1	9		perception	Christianne Jacobs et al.Exp1.	2014	11	0.737342	0.183675		11	0.890823	0.0944608		0.146047	-1.0509	0.206918	0.454883	0.962025	-1.011	1.011	0.191501	0.437609				-1.011
1	9			Christianne Jacobs et al.Exp1.	2014	11	0.712025	0.167931		11	0.939873	0.0787201		0.131144	-1.73739	0.250421	0.500421	0.962025	-1.67141	1.67141	0.231763	0.481417				-1.67141
1	9			Christianne Jacobs et al.Exp1.	2014	11	0.85489	0.115087		11	0.919558	0.0627771		0.0926983	-0.697618	0.192879	0.43918	0.962025	-0.671126	0.671126	0.178508	0.422502				-0.671126
1	9			Christianne Jacobs et al.Exp1.	2014	11	0.864353	0.0993926		11	0.886435	0.136015		0.11912	-0.185377	0.182599	0.427316	0.962025	-0.178337	0.178337	0.168994	0.411089				-0.178337
1	9			Christianne Jacobs et al.Exp1.	2014	11	0.805994	0.141242		11	0.930599	0.0470828		0.105276	-1.1836	0.213657	0.462231	0.962025	-1.13866	1.13866	0.197738	0.444678				-1.13866
1	9			Christianne Jacobs et al.Exp1.	2014	11	0.780757	0.104626		11	0.886435	0.088932		0.0970967	-1.08838	0.20874	0.456881	0.962025	-1.04705	1.04705	0.193188	0.439531				-1.04705
1	9			Christianne Jacobs et al.Exp1.	2014	11	0.694006	0.141245		11	0.875394	0.141245		0.141245	-1.28421	0.2193	0.468295	0.962025	-1.23544	1.23544	0.20296	0.450511				-1.23544
1	9			Christianne Jacobs et al.Exp1.	2014	11	0.850158	0.104623		11	0.902208	0.0627771		0.0862755	-0.6033	0.19009	0.435993	0.962025	-0.58039	0.58039	0.175927	0.419437				-0.58039
1	9			Christianne Jacobs et al.Exp1.	2014	11	0.884858	0.125551		11	0.917981	0.0837017		0.106698	-0.310437	0.184008	0.428962	0.962025	-0.298648	0.298648	0.170298	0.412672				-0.298648
1	9			Christianne Jacobs et al.Exp1.	2014	11	0.856467	0.0993926		11	0.92429	0.0680074		0.0851584	-0.796434	0.196234	0.442983	0.962025	-0.766189	0.766189	0.181613	0.426161				-0.766189
1	9			Christianne Jacobs et al.Exp1.	2014	11	0.870662	0.078468		11	0.884858	0.115087		0.0984942	-0.14413	0.18229	0.426955	0.962025	-0.138657	0.138657	0.168708	0.410741				-0.138657
1	9			Christianne Jacobs et al.Exp1.	2014	11	0.742902	0.151709		11	0.858044	0.183094		0.168136	-0.684816	0.192477	0.438722	0.962025	-0.658811	0.658811	0.178136	0.422061				-0.658811
0	9			Christianne Jacobs et al.Exp1.	2014	11	3.20539	0.268016		11	3.34007	0.491358		0.395769	-0.3403	0.18445	0.429477	0.962025	-0.327377	0.327377	0.170707	0.413167				-0.327377			-0.73484		35.2348	20	3.72169	0.0533477
0	9			Christianne Jacobs et al.Exp1.	2014	11	2.85522	0.491358		11	2.9899	0.804016		0.666286	-0.202135	0.182747	0.427489	0.962025	-0.194459	0.194459	0.169131	0.411255				-0.194459
0	9			Christianne Jacobs et al.Exp1.	2014	11	2.50505	0.804016		11	2.81481	0.938041		0.873603	-0.354578	0.184676	0.429739	0.962025	-0.341113	0.341113	0.170916	0.41342				-0.341113
0	9			Christianne Jacobs et al.Exp1.	2014	11	2.03367	0.804016		11	2.57239	0.848691		0.826656	-0.651686	0.19147	0.437573	0.962025	-0.626939	0.626939	0.177204	0.420957				-0.626939
0	9			Christianne Jacobs et al.Exp1.	2014	11	1.76431	0.580675		11	2.26263	0.804016		0.701293	-0.710573	0.193293	0.439652	0.962025	-0.683589	0.683589	0.178892	0.422956				-0.683589
0	9			Christianne Jacobs et al.Exp1.	2014	11	3.25676	0.35856		11	3.41892	0.582631		0.483748	-0.335216	0.184372	0.429386	0.962025	-0.322486	0.322486	0.170635	0.41308				-0.322486
0	9			Christianne Jacobs et al.Exp1.	2014	11	3.14865	0.537824		11	3.32432	0.627472		0.58437	-0.300614	0.183872	0.428803	0.962025	-0.289199	0.289199	0.170172	0.412519				-0.289199
0	9			Christianne Jacobs et al.Exp1.	2014	11	2.87838	0.67228		11	3.37838	0.537824		0.608775	-0.821321	0.197149	0.444015	0.962025	-0.790132	0.790132	0.18246	0.427154				-0.790132
0	9			Christianne Jacobs et al.Exp1.	2014	11	2.21622	0.806736		11	3.32432	0.672313		0.742572	-1.49225	0.232427	0.482107	0.962025	-1.43558	1.43558	0.21511	0.463799				-1.43558
0	9		awareness	Christianne Jacobs et al.Exp1.	2014	11	1.86486	0.941225		11	3.35135	0.717121		0.83671	-1.77659	0.253552	0.503539	0.962025	-1.70912	1.70912	0.23466	0.484417				-1.70912
0	9			Christianne Jacobs et al.Exp1.	2014	11	3.27027	0.448176		11	3.37838	0.537824		0.495033	-0.218389	0.182902	0.427671	0.962025	-0.210096	0.210096	0.169275	0.41143				-0.210096
0	9			Christianne Jacobs et al.Exp1.	2014	11	3.13514	0.448176		11	3.41892	0.403368		0.426361	-0.665587	0.191886	0.438049	0.962025	-0.640311	0.640311	0.17759	0.421414				-0.640311
0	9			Christianne Jacobs et al.Exp1.	2014	11	2.7973	0.582631		11	3.39189	0.537824		0.560675	-1.06049	0.207378	0.455388	0.962025	-1.02022	1.02022	0.191927	0.438095				-1.02022
0	9			Christianne Jacobs et al.Exp1.	2014	11	2.40541	0.67228		11	3.33784	0.67228		0.67228	-1.38697	0.225538	0.474909	0.962025	-1.3343	1.3343	0.208734	0.456874				-1.3343
0	9			Christianne Jacobs et al.Exp1.	2014	11	1.94595	0.717087		11	3.28378	0.672313		0.695061	-1.92477	0.266017	0.515768	0.962025	-1.85167	1.85167	0.246196	0.496182				-1.85167
0	9			Christianne Jacobs et al.Exp1.	2014	11	3.10508	0.584621		11	3.25424	0.584621		0.584621	-0.255139	0.183298	0.428133	0.962025	-0.245451	0.245451	0.169641	0.411875				-0.245451
0	9			Christianne Jacobs et al.Exp1.	2014	11	3.02373	0.584621		11	3.28136	0.674568		0.631199	-0.40816	0.185604	0.430818	0.962025	-0.39266	0.39266	0.171776	0.414458				-0.39266
0	9			Christianne Jacobs et al.Exp1.	2014	11	2.95593	0.494675		11	3.30847	0.629628		0.566187	-0.622657	0.19063	0.436611	0.962025	-0.599012	0.599012	0.176426	0.420031				-0.599012
0	9			Christianne Jacobs et al.Exp1.	2014	11	2.86102	0.674568		11	3.30847	0.629628		0.652485	-0.685763	0.192506	0.438755	0.962025	-0.659721	0.659721	0.178163	0.422094				-0.659721
0	9			Christianne Jacobs et al.Exp1.	2014	11	2.61695	0.539648		11	3.24068	0.629595		0.586349	-1.06375	0.207536	0.455561	0.962025	-1.02336	1.02336	0.192073	0.438261				-1.02336
1	10			Christianne Jacobs et al.Exp2.	2014	10	0.792517	0.177473		10	0.967687	0.0484018		0.130076	-1.34667	0.245338	0.495316	0.957746	-1.28977	1.28977	0.225044	0.474388		-0.679699		-1.28977	-0.679699				9.11154	10	2.02941	0.0658518
1	10			Christianne Jacobs et al.Exp2.	2014	10	0.797619	0.188231		10	0.967687	0.0484018		0.13743	-1.23749	0.238285	0.488144	0.957746	-1.1852	1.1852	0.218573	0.467518				-1.1852
1	10			Christianne Jacobs et al.Exp2.	2014	10	0.886054	0.150584		10	0.967687	0.0484018		0.111845	-0.729879	0.213318	0.461864	0.957746	-0.699039	0.699039	0.195672	0.442348				-0.699039
1	10			Christianne Jacobs et al.Exp2.	2014	10	0.960884	0.0376438		10	0.967687	0.0484018		0.0433577	-0.156904	0.200615	0.447901	0.957746	-0.150274	0.150274	0.18402	0.428976				-0.150274
1	10		perception	Christianne Jacobs et al.Exp2.	2014	10	0.981293	0.048405		10	0.967687	0.0484018		0.0484034	0.281096	0.201975	0.449417	0.957746	0.269219	0.269219	0.185268	0.430427				0.269219
1	10			Christianne Jacobs et al.Exp2.	2014	10	0.780612	0.21512		10	0.982993	0.0376469		0.154425	-1.31055	0.242938	0.492888	0.957746	-1.25517	1.25517	0.222842	0.472062				-1.25517
1	10			Christianne Jacobs et al.Exp2.	2014	10	0.77381	0.198989		10	0.982993	0.0376469		0.143203	-1.46075	0.253344	0.503333	0.957746	-1.39902	1.39902	0.232387	0.482066				-1.39902
1	10			Christianne Jacobs et al.Exp2.	2014	10	0.87585	0.204365		10	0.982993	0.0376469		0.14694	-0.729164	0.213292	0.461835	0.957746	-0.698354	0.698354	0.195648	0.442321				-0.698354
1	10			Christianne Jacobs et al.Exp2.	2014	10	0.969388	0.0376469		10	0.982993	0.0376469		0.0376469	-0.361384	0.203265	0.450849	0.957746	-0.346114	0.346114	0.186451	0.431799				-0.346114
1	10			Christianne Jacobs et al.Exp2.	2014	10	0.981293	0.0376438		10	0.982993	0.0376469		0.0376453	-0.0451583	0.200051	0.447271	0.957746	-0.0432502	0.0432502	0.183502	0.428372				-0.0432502
0	10			Christianne Jacobs et al.Exp2.	2014	10	2.23102	1.46113		10	3.08911	1.1689		1.32311	-0.64854	0.210515	0.458819	0.957746	-0.621137	0.621137	0.193101	0.439433				-0.621137			-0.587444		8.74202	10	1.94424	0.0631525
0	10			Christianne Jacobs et al.Exp2.	2014	10	2.13861	1.3359		10	3.08911	1.1689		1.25518	-0.757259	0.214336	0.462964	0.957746	-0.725262	0.725262	0.196606	0.443403				-0.725262
0	10			Christianne Jacobs et al.Exp2.	2014	10	2.33663	1.58636		10	3.08911	1.1689		1.39335	-0.54005	0.207291	0.455293	0.957746	-0.517231	0.517231	0.190144	0.436055				-0.517231
0	10			Christianne Jacobs et al.Exp2.	2014	10	2.82508	1.12716		10	3.08911	1.1689		1.14822	-0.229947	0.201322	0.448689	0.957746	-0.220231	0.220231	0.184668	0.42973				-0.220231
0	10		awareness	Christianne Jacobs et al.Exp2.	2014	10	2.79868	1.04365		10	3.08911	1.1689		1.10805	-0.26211	0.201718	0.44913	0.957746	-0.251035	0.251035	0.185031	0.430152				-0.251035
0	10			Christianne Jacobs et al.Exp2.	2014	10	2.11221	1.25239		10	3.37954	0.709678		1.01787	-1.24508	0.238756	0.488626	0.957746	-1.19247	1.19247	0.219005	0.46798				-1.19247
0	10			Christianne Jacobs et al.Exp2.	2014	10	2.19142	1.46113		10	3.37954	0.709678		1.1486	-1.03441	0.22675	0.476183	0.957746	-0.990703	0.990703	0.207993	0.456062				-0.990703
0	10			Christianne Jacobs et al.Exp2.	2014	10	2.56106	1.4611		10	3.37954	0.709678		1.14858	-0.712604	0.212695	0.461189	0.957746	-0.682494	0.682494	0.195101	0.441702				-0.682494
0	10			Christianne Jacobs et al.Exp2.	2014	10	3.08911	0.91842		10	3.37954	0.709678		0.820713	-0.353875	0.203131	0.4507	0.957746	-0.338923	0.338923	0.186327	0.431657				-0.338923
0	10			Christianne Jacobs et al.Exp2.	2014	10	3.07591	1.0019		10	3.37954	0.709678		0.868175	-0.349734	0.203058	0.450619	0.957746	-0.334956	0.334956	0.186261	0.431579				-0.334956
1	11			Henry Railo et al.	2012	11	0.894958	0.181161		11	0.94958	0.0557425		0.134027	-0.407545	0.185593	0.430805	0.962025	-0.392069	0.392069	0.171765	0.414445		-0.391167		-0.392069	-0.391167				13.4706	13	2.24549	0.0531407
1	11			Henry Railo et al.	2012	11	0.92437	0.153291		11	0.920168	0.0975486		0.128479	0.0327056	0.181842	0.42643	0.962025	0.0314637	0.0314637	0.168294	0.410236				0.0314637
1	11			Henry Railo et al.	2012	11	0.932773	0.0975486		11	0.978992	0.0278696		0.0717372	-0.644283	0.191252	0.437324	0.962025	-0.619816	0.619816	0.177003	0.420717				-0.619816
1	11			Henry Railo et al.	2012	11	0.89916	0.195097		11	0.987395	0.0557359		0.143474	-0.614991	0.190414	0.436364	0.962025	-0.591637	0.591637	0.176227	0.419794				-0.591637
1	11			Henry Railo et al.	2012	11	0.815126	0.236903		11	0.970588	0.0418061		0.170104	-0.913922	0.200801	0.448108	0.962025	-0.879216	0.879216	0.18584	0.431092				-0.879216
1	11		perception	Henry Railo et al.	2012	11	0.903361	0.195094		11	0.966387	0.0418061		0.141084	-0.446727	0.186354	0.431687	0.962025	-0.429763	0.429763	0.172469	0.415294				-0.429763
1	11			Henry Railo et al.	2012	11	0.932773	0.139355		11	0.970588	0.0418061		0.102877	-0.367574	0.184889	0.429987	0.962025	-0.353615	0.353615	0.171113	0.413658				-0.353615
1	11			Henry Railo et al.	2012	11	0.932773	0.139355		11	0.966387	0.0557392		0.106129	-0.316729	0.184098	0.429067	0.962025	-0.304701	0.304701	0.170381	0.412773				-0.304701
1	11			Henry Railo et al.	2012	11	0.945378	0.139355		11	0.970588	0.0418061		0.102877	-0.245049	0.183183	0.427999	0.962025	-0.235744	0.235744	0.169534	0.411746				-0.235744
1	11			Henry Railo et al.	2012	11	0.941176	0.139351		11	0.97479	0.0418061		0.102875	-0.326746	0.184245	0.429237	0.962025	-0.314338	0.314338	0.170517	0.412937				-0.314338
1	11			Henry Railo et al.	2012	11	0.941176	0.153288		11	0.978992	0.0278696		0.110168	-0.343258	0.184496	0.42953	0.962025	-0.330223	0.330223	0.17075	0.413219				-0.330223
1	11			Henry Railo et al.	2012	11	0.936975	0.181161		11	0.978992	0.0278696		0.129607	-0.324188	0.184207	0.429193	0.962025	-0.311877	0.311877	0.170482	0.412895				-0.311877
1	11			Henry Railo et al.	2012	11	0.941176	0.139351		11	0.978992	0.0418061		0.102875	-0.367592	0.184889	0.429987	0.962025	-0.353633	0.353633	0.171114	0.413659				-0.353633
0	11			Henry Railo et al.	2012	11	2.35021	0.671716		11	2.40928	0.531788		0.605805	-0.0975066	0.182034	0.426655	0.962025	-0.0938038	0.0938038	0.168471	0.410453				-0.0938038			-0.319163		13.5241	13	2.25614	0.053362
0	11			Henry Railo et al.	2012	11	2.40084	0.671716		11	2.49367	0.531788		0.605805	-0.153234	0.182352	0.427027	0.962025	-0.147415	0.147415	0.168765	0.410811				-0.147415
0	11			Henry Railo et al.	2012	11	2.51899	0.755693		11	2.6962	0.55978		0.664991	-0.266485	0.183432	0.42829	0.962025	-0.256365	0.256365	0.169765	0.412026				-0.256365
0	11			Henry Railo et al.	2012	11	2.45148	0.727701		11	2.57806	0.55978		0.649192	-0.194981	0.182682	0.427413	0.962025	-0.187576	0.187576	0.169071	0.411183				-0.187576
0	11			Henry Railo et al.	2012	11	1.85232	0.503795		11	2.60338	0.643724		0.578009	-1.29939	0.220191	0.469245	0.962025	-1.25005	1.25005	0.203785	0.451426				-1.25005
0	11		awareness	Henry Railo et al.	2012	11	1.98734	0.615731		11	2.64557	0.643724		0.629883	-1.045	0.206637	0.454574	0.962025	-1.00532	1.00532	0.191241	0.437311				-1.00532
0	11			Henry Railo et al.	2012	11	2.34177	0.587739		11	2.61181	0.587772		0.587756	-0.459443	0.186616	0.43199	0.962025	-0.441995	0.441995	0.172711	0.415586				-0.441995
0	11			Henry Railo et al.	2012	11	2.51055	0.671716		11	2.62869	0.643724		0.657869	-0.17958	0.182551	0.42726	0.962025	-0.17276	0.17276	0.16895	0.411035				-0.17276
0	11			Henry Railo et al.	2012	11	2.56962	0.783685		11	2.56962	0.587772		0.69269	0	0.181818	0.426401	0.962025	0	0	0.168271	0.410209				0
0	11			Henry Railo et al.	2012	11	2.49367	0.699708		11	2.59494	0.559747		0.633604	-0.159832	0.182399	0.427082	0.962025	-0.153762	0.153762	0.168809	0.410863				-0.153762
0	11			Henry Railo et al.	2012	11	2.51055	0.671716		11	2.59494	0.615731		0.644332	-0.130973	0.182208	0.426858	0.962025	-0.125999	0.125999	0.168632	0.410649				-0.125999
0	11			Henry Railo et al.	2012	11	2.48523	0.671716		11	2.60338	0.671716		0.671716	-0.175893	0.182521	0.427225	0.962025	-0.169213	0.169213	0.168922	0.411001				-0.169213
0	11			Henry Railo et al.	2012	11	2.45992	0.643757		11	2.55274	0.587772		0.6164	-0.150584	0.182334	0.427005	0.962025	-0.144866	0.144866	0.168748	0.41079				-0.144866
0	12			Mika Koivisto et al.Exp1.	2012	15	0.776	0.619677		15	0.856	0.712629		0.667772	-0.119801	0.133573	0.365476	0.972973	-0.116563	0.116563	0.12645	0.355598				-0.116563			-0.146746		8.42787	12	1.53242	0.0399053
0	12			Mika Koivisto et al.Exp1.	2012	15	0.52	0.681645		15	0.856	0.712629		0.697309	-0.481852	0.137203	0.370409	0.972973	-0.468829	0.468829	0.129887	0.360398				-0.468829
0	12			Mika Koivisto et al.Exp1.	2012	15	0.44	0.588693		15	0.856	0.712629		0.653605	-0.63647	0.140085	0.374279	0.972973	-0.619268	0.619268	0.132615	0.364164				-0.619268
0	12			Mika Koivisto et al.Exp1.	2012	15	0.816	0.619677		15	0.856	0.712629		0.667772	-0.0599006	0.133393	0.36523	0.972973	-0.0582817	0.0582817	0.12628	0.355359				-0.0582817
0	12			Mika Koivisto et al.Exp1.	2012	15	0.984	0.588693		15	0.856	0.712629		0.653605	0.195837	0.133973	0.366023	0.972973	0.190544	0.190544	0.126829	0.35613				0.190544
0	12		awareness	Mika Koivisto et al.Exp1.	2012	15	1.128	0.650661		15	0.856	0.712629		0.682349	0.398623	0.135982	0.368757	0.972973	0.387849	0.387849	0.128731	0.358791				0.387849
0	12			Mika Koivisto et al.Exp1.	2012	15	0.624	0.495742		15	0.832	0.681645		0.595987	-0.349001	0.135363	0.367918	0.972973	-0.339569	0.339569	0.128145	0.357974				-0.339569
0	12			Mika Koivisto et al.Exp1.	2012	15	0.672	0.619677		15	0.832	0.681645		0.651398	-0.245625	0.134339	0.366523	0.972973	-0.238987	0.238987	0.127175	0.356617				-0.238987
0	12			Mika Koivisto et al.Exp1.	2012	15	0.712	0.588693		15	0.832	0.681645		0.636867	-0.188422	0.133925	0.365958	0.972973	-0.18333	0.18333	0.126784	0.356067				-0.18333
0	12			Mika Koivisto et al.Exp1.	2012	15	0.696	0.619677		15	0.832	0.681645		0.651398	-0.208782	0.13406	0.366142	0.972973	-0.203139	0.203139	0.126911	0.356246				-0.203139
0	12			Mika Koivisto et al.Exp1.	2012	15	0.76	0.712629		15	0.832	0.681645		0.697309	-0.103254	0.133511	0.365392	0.972973	-0.100463	0.100463	0.126392	0.355516				-0.100463
0	12			Mika Koivisto et al.Exp1.	2012	15	0.824	0.743613		15	0.832	0.681645		0.713302	-0.0112154	0.133335	0.365151	0.972973	-0.0109123	0.0109123	0.126226	0.355282				-0.0109123
1	12			Mika Koivisto et al.Exp1.	2012	15	0.522088	0.171093		15	0.574297	0.186651		0.179041	-0.291604	0.134751	0.367084	0.972973	-0.283723	0.283723	0.127565	0.357163		-0.270949		-0.283723	-0.270949				8.45832	12	1.53806	0.0400502
1	12			Mika Koivisto et al.Exp1.	2012	15	0.554217	0.171097		15	0.574297	0.186651		0.179043	-0.112152	0.133543	0.365435	0.972973	-0.109121	0.109121	0.126422	0.355559				-0.109121
1	12			Mika Koivisto et al.Exp1.	2012	15	0.534137	0.171097		15	0.574297	0.186651		0.179043	-0.224304	0.134172	0.366295	0.972973	-0.218242	0.218242	0.127017	0.356395				-0.218242
1	12			Mika Koivisto et al.Exp1.	2012	15	0.518072	0.217758		15	0.574297	0.186651		0.202802	-0.277241	0.134614	0.366898	0.972973	-0.269748	0.269748	0.127436	0.356982				-0.269748
1	12			Mika Koivisto et al.Exp1.	2012	15	0.538153	0.217758		15	0.574297	0.186651		0.202802	-0.178223	0.133863	0.365873	0.972973	-0.173406	0.173406	0.126725	0.355984				-0.173406
1	12		perception	Mika Koivisto et al.Exp1.	2012	15	0.582329	0.248866		15	0.574297	0.186651		0.219969	0.0365142	0.133356	0.365179	0.972973	0.0355273	0.0355273	0.126245	0.355309				0.0355273
1	12			Mika Koivisto et al.Exp1.	2012	15	0.630522	0.108881		15	0.64257	0.139989		0.125403	-0.0960739	0.133487	0.365359	0.972973	-0.0934774	0.0934774	0.126369	0.355484				-0.0934774
1	12			Mika Koivisto et al.Exp1.	2012	15	0.60241	0.171093		15	0.64257	0.139989		0.156317	-0.256915	0.134433	0.366652	0.972973	-0.249971	0.249971	0.127265	0.356742				-0.249971
1	12			Mika Koivisto et al.Exp1.	2012	15	0.534137	0.139985		15	0.64257	0.139989		0.139987	-0.774593	0.143333	0.378594	0.972973	-0.753658	0.753658	0.13569	0.368362				-0.753658
1	12			Mika Koivisto et al.Exp1.	2012	15	0.53012	0.217758		15	0.64257	0.139989		0.183051	-0.614308	0.139623	0.373661	0.972973	-0.597705	0.597705	0.132178	0.363563				-0.597705
1	12			Mika Koivisto et al.Exp1.	2012	15	0.574297	0.217758		15	0.64257	0.139989		0.183051	-0.372972	0.135652	0.368309	0.972973	-0.362891	0.362891	0.128418	0.358355				-0.362891
1	12			Mika Koivisto et al.Exp1.	2012	15	0.614458	0.171097		15	0.64257	0.139989		0.156319	-0.179838	0.133872	0.365886	0.972973	-0.174977	0.174977	0.126734	0.355997				-0.174977
1	13			Robin Laycock et al.Exp1.	2007	15	0.769231	0.31999		15	0.745489	0.251025		0.287582	0.0825561	0.133447	0.365304	0.972973	0.0803249	0.0803249	0.126331	0.355431		0.100949	0.0666264	0.0530144	0.0666264				1.28001	5	0.640067	0.051203
1	13			Robin Laycock et al.Exp1.	2007	15	0.769231	0.331024		15	0.745489	0.251025		0.29376	0.0808199	0.133442	0.365297	0.972973	0.0786355	0.0786355	0.126327	0.355425				0.0518995
1	13			Robin Laycock et al.Exp1.	2007	15	0.888889	0.220683		15	0.745489	0.251025		0.236341	0.606749	0.139469	0.373456	0.972973	0.59035	0.59035	0.132032	0.363362				0.389631
1	13			Robin Laycock et al.Exp1.	2007	15	0.789174	0.31999		15	0.745489	0.251025		0.287582	0.151903	0.133718	0.365675	0.972973	0.147798	0.147798	0.126588	0.355791				0.0975466
1	13			Robin Laycock et al.Exp1.	2007	15	0.581197	0.518604		15	0.745489	0.251025		0.407409	-0.403262	0.136044	0.368841	0.972973	-0.392363	0.392363	0.128789	0.358872				-0.258959
1	14			Robin Laycock et al.Exp2.	2007	6	0.617284	0.205637		6	0.851852	0.187491		0.196773	-1.19207	0.392543	0.626533	0.923077	-1.10037	1.10037	0.334475	0.578338		-0.358827	-0.236826	-0.726246	-0.236826				1.82433	4	1.21783	0.133125
1	14			Robin Laycock et al.Exp2.	2007	6	0.671605	0.247974		6	0.851852	0.187491		0.219823	-0.819965	0.361348	0.601122	0.923077	-0.756891	0.756891	0.307894	0.554882				-0.499548
1	14			Robin Laycock et al.Exp2.	2007	6	0.851852	0.1633		6	0.851852	0.187491		0.175812	0	0.333333	0.57735	0.923077	0	0	0.284024	0.532939				0
1	14			Robin Laycock et al.Exp2.	2007	6	0.91358	0.0362892		6	0.851852	0.187491		0.135037	0.45712	0.34204	0.584842	0.923077	0.421957	0.421957	0.291442	0.539854				0.278491
0	15			Tatiana Aloi Emmanouil et al. Exp1.	2013	8	0.578947	0.466894		8	0.978469	0.0270652		0.330698	-1.20812	0.295611	0.543701	0.945455	-1.14222	1.14222	0.264242	0.514045				-1.14222			-2.47707		682.738	56	26.5648	0.117326
0	15			Tatiana Aloi Emmanouil et al. Exp1.	2013	8	0.521531	0.446595		8	0.978469	0.0270652		0.316369	-1.44432	0.315189	0.561417	0.945455	-1.36554	1.36554	0.281743	0.530794				-1.36554
0	15			Tatiana Aloi Emmanouil et al. Exp1.	2013	8	0.519139	0.446592		8	0.978469	0.0270652		0.316367	-1.45189	0.315874	0.562027	0.945455	-1.37269	1.37269	0.282355	0.531371				-1.37269
0	15			Tatiana Aloi Emmanouil et al. Exp1.	2013	8	0.645933	0.351862		8	0.978469	0.0270652		0.249539	-1.3326	0.305495	0.552716	0.945455	-1.25991	1.25991	0.273077	0.522568				-1.25991
0	15			Tatiana Aloi Emmanouil et al. Exp1.	2013	8	0.643541	0.304494		8	0.978469	0.0270652		0.216159	-1.54945	0.325025	0.57011	0.945455	-1.46494	1.46494	0.290535	0.539013				-1.46494
0	15			Tatiana Aloi Emmanouil et al. Exp1.	2013	8	0.660287	0.358628		8	0.978469	0.0270652		0.254309	-1.25116	0.298919	0.546735	0.945455	-1.18292	1.18292	0.267199	0.516913				-1.18292
0	15			Tatiana Aloi Emmanouil et al. Exp1.	2013	8	0.519139	0.318028		8	0.978469	0.0270652		0.225693	-2.0352	0.379439	0.615986	0.945455	-1.92419	1.92419	0.339174	0.582387				-1.92419
0	15			Tatiana Aloi Emmanouil et al. Exp1.	2013	8	0.519139	0.263895		8	0.978469	0.0270652		0.187581	-2.4487	0.43738	0.661347	0.945455	-2.31514	2.31514	0.390967	0.625273				-2.31514
0	15			Tatiana Aloi Emmanouil et al. Exp1.	2013	8	0.313397	0.230064		8	0.978469	0.0270652		0.163802	-4.06022	0.765169	0.874739	0.945455	-3.83876	3.83876	0.683973	0.827026				-3.83876
0	15			Tatiana Aloi Emmanouil et al. Exp1.	2013	8	0.437799	0.250364		8	0.978469	0.0270652		0.178065	-3.03636	0.538108	0.733558	0.945455	-2.87074	2.87074	0.481006	0.693546				-2.87074
0	15			Tatiana Aloi Emmanouil et al. Exp1.	2013	8	0.552632	0.250361		8	0.978469	0.0270652		0.178063	-2.39149	0.428726	0.654772	0.945455	-2.26105	2.26105	0.383231	0.619057				-2.26105
0	15			Tatiana Aloi Emmanouil et al. Exp1.	2013	8	0.746411	0.202999		8	0.978469	0.0270652		0.144812	-1.60248	0.330248	0.574672	0.945455	-1.51507	1.51507	0.295203	0.543326				-1.51507
0	15			Tatiana Aloi Emmanouil et al. Exp1.	2013	8	0.811005	0.169163		8	0.978469	0.0270652		0.121137	-1.38243	0.309722	0.556527	0.945455	-1.30703	1.30703	0.276856	0.526171				-1.30703
0	15			Tatiana Aloi Emmanouil et al. Exp1.	2013	8	0.91866	0.0811985		8	0.978469	0.0270652		0.0605216	-0.988226	0.280518	0.52964	0.945455	-0.934323	0.934323	0.250751	0.50075				-0.934323
0	15			Tatiana Aloi Emmanouil et al. Exp1.	2013	8	0.349282	0.385696		8	0.980861	0.013534		0.272896	-2.31436	0.417383	0.646052	0.945455	-2.18812	2.18812	0.373092	0.610813				-2.18812
0	15			Tatiana Aloi Emmanouil et al. Exp1.	2013	8	0.291866	0.351862		8	0.980861	0.013534		0.248988	-2.76718	0.48929	0.699493	0.945455	-2.61624	2.61624	0.437369	0.661339				-2.61624
0	15			Tatiana Aloi Emmanouil et al. Exp1.	2013	8	0.208134	0.290963		8	0.980861	0.013534		0.205964	-3.75175	0.689863	0.83058	0.945455	-3.54711	3.54711	0.616658	0.785276				-3.54711
0	15			Tatiana Aloi Emmanouil et al. Exp1.	2013	8	0.332536	0.311263		8	0.980861	0.013534		0.220304	-2.94287	0.520639	0.721553	0.945455	-2.78235	2.78235	0.465391	0.682196				-2.78235
0	15			Tatiana Aloi Emmanouil et al. Exp1.	2013	8	0.248804	0.257129		8	0.980861	0.013534		0.18207	-4.02075	0.755201	0.869023	0.945455	-3.80144	3.80144	0.675063	0.821622				-3.80144
0	15			Tatiana Aloi Emmanouil et al. Exp1.	2013	8	0.334928	0.304497		8	0.980861	0.013534		0.215525	-2.99703	0.530693	0.728487	0.945455	-2.83355	2.83355	0.474378	0.688751				-2.83355
0	15			Tatiana Aloi Emmanouil et al. Exp1.	2013	8	0.392344	0.263898		8	0.980861	0.013534		0.186849	-3.14969	0.560017	0.748343	0.945455	-2.97789	2.97789	0.50059	0.707524				-2.97789
0	15			Tatiana Aloi Emmanouil et al. Exp1.	2013	8	0.227273	0.196231		8	0.980861	0.013534		0.139086	-5.41816	1.16739	1.08046	0.945455	-5.12262	5.12262	1.04351	1.02152				-5.12262
0	15			Tatiana Aloi Emmanouil et al. Exp1.	2013	8	0.270335	0.23683		8	0.980861	0.013534		0.167737	-4.23595	0.810726	0.900404	0.945455	-4.0049	4.0049	0.724696	0.851291				-4.0049
0	15			Tatiana Aloi Emmanouil et al. Exp1.	2013	8	0.145933	0.189465		8	0.980861	0.013534		0.134313	-6.21627	1.45756	1.2073	0.945455	-5.8772	5.8772	1.30289	1.14144				-5.8772
0	15			Tatiana Aloi Emmanouil et al. Exp1.	2013	8	0.425837	0.277429		8	0.980861	0.013534		0.196405	-2.82591	0.499556	0.706792	0.945455	-2.67177	2.67177	0.446545	0.66824				-2.67177
0	15			Tatiana Aloi Emmanouil et al. Exp1.	2013	8	0.385167	0.169165		8	0.980861	0.013534		0.12	-4.96411	1.02007	1.00999	0.945455	-4.69334	4.69334	0.911828	0.954897				-4.69334
0	15			Tatiana Aloi Emmanouil et al. Exp1.	2013	8	0.641148	0.230064		8	0.980861	0.013534		0.162961	-2.08462	0.385802	0.621129	0.945455	-1.97092	1.97092	0.344862	0.58725				-1.97092
0	15			Tatiana Aloi Emmanouil et al. Exp1.	2013	8	0.767943	0.148863		8	0.980861	0.013534		0.105696	-2.01444	0.376811	0.613849	0.945455	-1.90456	1.90456	0.336825	0.580367				-1.90456
0	15			Tatiana Aloi Emmanouil et al. Exp1.	2013	8	0.583732	0.47366		8	0.973684	0.0202996		0.335235	-1.16322	0.292284	0.540633	0.945455	-1.09977	1.09977	0.261268	0.511144				-1.09977
0	15			Tatiana Aloi Emmanouil et al. Exp1.	2013	8	0.543062	0.39923		8	0.973684	0.0202996		0.282663	-1.52345	0.322528	0.567915	0.945455	-1.44035	1.44035	0.288303	0.536938				-1.44035
0	15			Tatiana Aloi Emmanouil et al. Exp1.	2013	8	0.665072	0.378927		8	0.973684	0.0202996		0.268326	-1.15014	0.291338	0.539757	0.945455	-1.0874	1.0874	0.260422	0.510316				-1.0874
0	15			Tatiana Aloi Emmanouil et al. Exp1.	2013	8	0.605263	0.419529		8	0.973684	0.0202996		0.296999	-1.24048	0.298087	0.545974	0.945455	-1.17282	1.17282	0.266455	0.516193				-1.17282
0	15			Tatiana Aloi Emmanouil et al. Exp1.	2013	8	0.665072	0.392461		8	0.973684	0.0202996		0.277883	-1.11058	0.288544	0.537163	0.945455	-1.05001	1.05001	0.257925	0.507863				-1.05001
0	15			Tatiana Aloi Emmanouil et al. Exp1.	2013	8	0.708134	0.405995		8	0.973684	0.0202996		0.287441	-0.923843	0.276671	0.525996	0.945455	-0.873452	0.873452	0.247312	0.497305				-0.873452
0	15			Tatiana Aloi Emmanouil et al. Exp1.	2013	8	0.645933	0.392461		8	0.973684	0.0202996		0.277883	-1.17946	0.293472	0.541731	0.945455	-1.11512	1.11512	0.26233	0.512182				-1.11512
0	15			Tatiana Aloi Emmanouil et al. Exp1.	2013	8	0.404306	0.230064		8	0.973684	0.0202996		0.163312	-3.48644	0.629853	0.793632	0.945455	-3.29627	3.29627	0.563015	0.750343				-3.29627
0	15			Tatiana Aloi Emmanouil et al. Exp1.	2013	8	0.375598	0.304497		8	0.973684	0.0202996		0.21579	-2.77161	0.490057	0.700041	0.945455	-2.62043	2.62043	0.438055	0.661857				-2.62043
0	15			Tatiana Aloi Emmanouil et al. Exp1.	2013	8	0.543062	0.372162		8	0.973684	0.0202996		0.263549	-1.63393	0.333429	0.577433	0.945455	-1.54481	1.54481	0.298047	0.545937				-1.54481
0	15			Tatiana Aloi Emmanouil et al. Exp1.	2013	8	0.665072	0.372162		8	0.973684	0.0202996		0.263549	-1.17098	0.29285	0.541156	0.945455	-1.10711	1.10711	0.261774	0.511639				-1.10711
0	15			Tatiana Aloi Emmanouil et al. Exp1.	2013	8	0.832536	0.21653		8	0.973684	0.0202996		0.153781	-0.917849	0.276326	0.525668	0.945455	-0.867784	0.867784	0.247004	0.496995				-0.867784
0	15		awareness	Tatiana Aloi Emmanouil et al. Exp1.	2013	8	0.832536	0.128563		8	0.973684	0.0202996		0.0920342	-1.53365	0.323502	0.568773	0.945455	-1.44999	1.44999	0.289174	0.537749				-1.44999
0	15			Tatiana Aloi Emmanouil et al. Exp1.	2013	8	0.916268	0.0947325		8	0.973684	0.0202996		0.0685067	-0.838108	0.271951	0.521489	0.945455	-0.792393	0.792393	0.243093	0.493044				-0.792393
0	15			Tatiana Aloi Emmanouil et al. Exp1.	2013	8	0.416268	0.331562		8	0.997608	0.0202855		0.234888	-2.47496	0.44142	0.664394	0.945455	-2.33996	2.33996	0.394578	0.628155				-2.33996
0	15			Tatiana Aloi Emmanouil et al. Exp1.	2013	8	0.337321	0.270661		8	0.997608	0.0202855		0.191923	-3.44038	0.619881	0.787325	0.945455	-3.25272	3.25272	0.554102	0.74438				-3.25272
0	15			Tatiana Aloi Emmanouil et al. Exp1.	2013	8	0.416268	0.318028		8	0.997608	0.0202855		0.225337	-2.57987	0.457991	0.676751	0.945455	-2.43915	2.43915	0.409391	0.639837				-2.43915
0	15			Tatiana Aloi Emmanouil et al. Exp1.	2013	8	0.270335	0.223296		8	0.997608	0.0202855		0.158544	-4.58719	0.907573	0.952666	0.945455	-4.33698	4.33698	0.811266	0.900703				-4.33698
0	15			Tatiana Aloi Emmanouil et al. Exp1.	2013	8	0.272727	0.324797		8	0.997608	0.0202855		0.230113	-3.1501	0.560098	0.748397	0.945455	-2.97828	2.97828	0.500663	0.707575				-2.97828
0	15			Tatiana Aloi Emmanouil et al. Exp1.	2013	8	0.313397	0.243598		8	0.997608	0.0202855		0.172846	-3.9585	0.739678	0.860045	0.945455	-3.74258	3.74258	0.661186	0.813134				-3.74258
0	15			Tatiana Aloi Emmanouil et al. Exp1.	2013	8	0.334928	0.277429		8	0.997608	0.0202855		0.196696	-3.36906	0.604706	0.777628	0.945455	-3.18529	3.18529	0.540537	0.735212				-3.18529
0	15			Tatiana Aloi Emmanouil et al. Exp1.	2013	8	0.315789	0.189465		8	0.997608	0.0202855		0.134738	-5.06034	1.05022	1.0248	0.945455	-4.78432	4.78432	0.938776	0.968905				-4.78432
0	15			Tatiana Aloi Emmanouil et al. Exp1.	2013	8	0.248804	0.148863		8	0.997608	0.0202855		0.106235	-7.04857	1.80257	1.3426	0.945455	-6.66411	6.66411	1.61129	1.26937				-6.66411
0	15			Tatiana Aloi Emmanouil et al. Exp1.	2013	8	0.291866	0.230064		8	0.997608	0.0202855		0.163311	-4.32146	0.833593	0.913013	0.945455	-4.08574	4.08574	0.745136	0.863213				-4.08574
0	15			Tatiana Aloi Emmanouil et al. Exp1.	2013	8	0.291866	0.21653		8	0.997608	0.0202855		0.15378	-4.58928	0.908173	0.952981	0.945455	-4.33896	4.33896	0.811801	0.901				-4.33896
0	15			Tatiana Aloi Emmanouil et al. Exp1.	2013	8	0.543062	0.243598		8	0.997608	0.0202855		0.172846	-2.62977	0.466116	0.682727	0.945455	-2.48633	2.48633	0.416653	0.645487				-2.48633
0	15			Tatiana Aloi Emmanouil et al. Exp1.	2013	8	0.720096	0.250361		8	0.997608	0.0202855		0.177612	-1.56246	0.32629	0.571218	0.945455	-1.47724	1.47724	0.291666	0.540061				-1.47724
0	15			Tatiana Aloi Emmanouil et al. Exp1.	2013	8	0.813397	0.182697		8	0.997608	0.0202855		0.12998	-1.41723	0.312767	0.559255	0.945455	-1.33992	1.33992	0.279577	0.528751				-1.33992
1	15			Tatiana Aloi Emmanouil et al. Exp1.	2013	8	0.709302	0.131556		8	0.95814	0.046044		0.098557	-2.52481	0.449209	0.67023	0.945455	-2.3871	2.3871	0.401541	0.633672		-1.18942		-2.3871	-1.18942				431.259	56	15.8435	0.0738116
1	15			Tatiana Aloi Emmanouil et al. Exp1.	2013	8	0.709302	0.282843		8	0.95814	0.046044		0.202633	-1.22802	0.297126	0.545093	0.945455	-1.16104	1.16104	0.265597	0.515361				-1.16104
1	15			Tatiana Aloi Emmanouil et al. Exp1.	2013	8	0.762791	0.177597		8	0.95814	0.046044		0.129732	-1.50579	0.320856	0.566442	0.945455	-1.42366	1.42366	0.286808	0.535545				-1.42366
1	15			Tatiana Aloi Emmanouil et al. Exp1.	2013	8	0.793023	0.131556		8	0.95814	0.046044		0.098557	-1.67534	0.337712	0.58113	0.945455	-1.58396	1.58396	0.301875	0.549432				-1.58396
1	15			Tatiana Aloi Emmanouil et al. Exp1.	2013	8	0.813953	0.210489		8	0.95814	0.046044		0.152357	-0.946374	0.277988	0.527246	0.945455	-0.894753	0.894753	0.248489	0.498487				-0.894753
1	15			Tatiana Aloi Emmanouil et al. Exp1.	2013	8	0.774419	0.223641		8	0.95814	0.046044		0.161455	-1.13791	0.290464	0.538947	0.945455	-1.07584	1.07584	0.259641	0.50955				-1.07584
1	15			Tatiana Aloi Emmanouil et al. Exp1.	2013	8	0.876744	0.0920879		8	0.95814	0.046044		0.0728019	-1.11805	0.289063	0.537646	0.945455	-1.05706	1.05706	0.258389	0.50832				-1.05706
1	15			Tatiana Aloi Emmanouil et al. Exp1.	2013	8	0.665116	0.269688		8	0.95814	0.046044		0.193457	-1.51467	0.321695	0.567181	0.945455	-1.43205	1.43205	0.287558	0.536244				-1.43205
1	15			Tatiana Aloi Emmanouil et al. Exp1.	2013	8	0.630233	0.157866		8	0.95814	0.046044		0.116279	-2.82	0.498512	0.706054	0.945455	-2.66618	2.66618	0.445612	0.667542				-2.66618
1	15			Tatiana Aloi Emmanouil et al. Exp1.	2013	8	0.667442	0.124977		8	0.95814	0.046044		0.0941787	-3.08666	0.547734	0.740091	0.945455	-2.9183	2.9183	0.489611	0.699722				-2.9183
1	15			Tatiana Aloi Emmanouil et al. Exp1.	2013	8	0.718605	0.105246		8	0.95814	0.046044		0.0812303	-2.94884	0.521739	0.722315	0.945455	-2.78799	2.78799	0.466374	0.682916				-2.78799
1	15			Tatiana Aloi Emmanouil et al. Exp1.	2013	8	0.751163	0.197331		8	0.95814	0.046044		0.143282	-1.44454	0.315209	0.561435	0.945455	-1.36575	1.36575	0.281761	0.530811				-1.36575
1	15		perception	Tatiana Aloi Emmanouil et al. Exp1.	2013	8	0.916279	0.059199		8	0.95814	0.046044		0.053031	-0.789369	0.269472	0.519107	0.945455	-0.746313	0.746313	0.240877	0.490792				-0.746313
1	15			Tatiana Aloi Emmanouil et al. Exp1.	2013	8	0.981395	0.0526229		8	0.95814	0.046044		0.049443	0.47034	0.256913	0.506866	0.945455	0.444685	0.444685	0.229651	0.479219				0.444685
1	15			Tatiana Aloi Emmanouil et al. Exp1.	2013	8	0.769767	0.171024		8	0.94186	0.0394679		0.12411	-1.38661	0.310084	0.556852	0.945455	-1.31098	1.31098	0.277179	0.526478				-1.31098
1	15			Tatiana Aloi Emmanouil et al. Exp1.	2013	8	0.555814	0.276264		8	0.94186	0.0394679		0.197331	-1.95633	0.369601	0.607948	0.945455	-1.84962	1.84962	0.330381	0.574788				-1.84962
1	15			Tatiana Aloi Emmanouil et al. Exp1.	2013	8	0.688372	0.164445		8	0.94186	0.0394679		0.119582	-2.11978	0.390421	0.624837	0.945455	-2.00416	2.00416	0.348991	0.590755				-2.00416
1	15			Tatiana Aloi Emmanouil et al. Exp1.	2013	8	0.711628	0.138132		8	0.94186	0.0394679		0.101583	-2.26645	0.410524	0.640722	0.945455	-2.14282	2.14282	0.366961	0.605773				-2.14282
1	15			Tatiana Aloi Emmanouil et al. Exp1.	2013	8	0.586047	0.276264		8	0.94186	0.0394679		0.197331	-1.80312	0.351602	0.59296	0.945455	-1.70477	1.70477	0.314291	0.560617				-1.70477
1	15			Tatiana Aloi Emmanouil et al. Exp1.	2013	8	0.625581	0.249954		8	0.94186	0.0394679		0.178934	-1.76758	0.347635	0.589606	0.945455	-1.67116	1.67116	0.310746	0.557446				-1.67116
1	15			Tatiana Aloi Emmanouil et al. Exp1.	2013	8	0.753488	0.144711		8	0.94186	0.0394679		0.106064	-1.77603	0.348571	0.590399	0.945455	-1.67916	1.67916	0.311582	0.558196				-1.67916
1	15			Tatiana Aloi Emmanouil et al. Exp1.	2013	8	0.562791	0.236799		8	0.94186	0.0394679		0.169752	-2.23308	0.405832	0.63705	0.945455	-2.11127	2.11127	0.362767	0.602302				-2.11127
1	15			Tatiana Aloi Emmanouil et al. Exp1.	2013	8	0.751163	0.151287		8	0.94186	0.0394679		0.110556	-1.72488	0.342976	0.585641	0.945455	-1.6308	1.6308	0.306581	0.553697				-1.6308
1	15			Tatiana Aloi Emmanouil et al. Exp1.	2013	8	0.560465	0.276267		8	0.94186	0.0394679		0.197333	-1.93274	0.366734	0.605586	0.945455	-1.82732	1.82732	0.327818	0.572554				-1.82732
1	15			Tatiana Aloi Emmanouil et al. Exp1.	2013	8	0.769767	0.138132		8	0.94186	0.0394679		0.101583	-1.69412	0.339688	0.582828	0.945455	-1.60171	1.60171	0.303642	0.551037				-1.60171
1	15			Tatiana Aloi Emmanouil et al. Exp1.	2013	8	0.711628	0.223644		8	0.94186	0.0394679		0.160584	-1.43372	0.314236	0.560568	0.945455	-1.35552	1.35552	0.280891	0.529991				-1.35552
1	15			Tatiana Aloi Emmanouil et al. Exp1.	2013	8	0.811628	0.190755		8	0.94186	0.0394679		0.137741	-0.945485	0.277936	0.527196	0.945455	-0.893914	0.893914	0.248442	0.49844				-0.893914
1	15			Tatiana Aloi Emmanouil et al. Exp1.	2013	8	0.895349	0.0986669		8	0.94186	0.0394679		0.0751427	-0.618969	0.261973	0.511833	0.945455	-0.585207	0.585207	0.234173	0.483914				-0.585207
1	15			Tatiana Aloi Emmanouil et al. Exp1.	2013	8	0.825581	0.236799		8	0.969767	0.0657779		0.173782	-0.829695	0.271512	0.521068	0.945455	-0.784439	0.784439	0.242701	0.492646				-0.784439
1	15			Tatiana Aloi Emmanouil et al. Exp1.	2013	8	0.706977	0.309153		8	0.969767	0.0657779		0.223497	-1.17581	0.293204	0.541483	0.945455	-1.11167	1.11167	0.26209	0.511948				-1.11167
1	15			Tatiana Aloi Emmanouil et al. Exp1.	2013	8	0.913953	0.131556		8	0.969767	0.0657779		0.104004	-0.536652	0.259	0.50892	0.945455	-0.507381	0.507381	0.231516	0.481161				-0.507381
1	15			Tatiana Aloi Emmanouil et al. Exp1.	2013	8	0.823256	0.1776		8	0.969767	0.0657779		0.133919	-1.09403	0.287403	0.5361	0.945455	-1.03436	1.03436	0.256905	0.506858				-1.03436
1	15			Tatiana Aloi Emmanouil et al. Exp1.	2013	8	0.897674	0.230223		8	0.969767	0.0657779		0.169306	-0.425814	0.255666	0.505634	0.945455	-0.402588	0.402588	0.228536	0.478054				-0.402588
1	15			Tatiana Aloi Emmanouil et al. Exp1.	2013	8	0.916279	0.124977		8	0.969767	0.0657779		0.0998648	-0.535604	0.258965	0.508886	0.945455	-0.506389	0.506389	0.231485	0.481128				-0.506389
1	15			Tatiana Aloi Emmanouil et al. Exp1.	2013	8	0.895349	0.20391		8	0.969767	0.0657779		0.151502	-0.4912	0.25754	0.507484	0.945455	-0.464407	0.464407	0.230211	0.479803				-0.464407
1	15			Tatiana Aloi Emmanouil et al. Exp1.	2013	8	0.727907	0.249954		8	0.969767	0.0657779		0.182762	-1.32336	0.304728	0.552022	0.945455	-1.25118	1.25118	0.272391	0.521911				-1.25118
1	15			Tatiana Aloi Emmanouil et al. Exp1.	2013	8	0.723256	0.197331		8	0.969767	0.0657779		0.147082	-1.67601	0.337782	0.58119	0.945455	-1.58459	1.58459	0.301938	0.549489				-1.58459
1	15			Tatiana Aloi Emmanouil et al. Exp1.	2013	8	0.793023	0.309156		8	0.969767	0.0657779		0.223499	-0.790803	0.269543	0.519175	0.945455	-0.747669	0.747669	0.24094	0.490856				-0.747669
1	15			Tatiana Aloi Emmanouil et al. Exp1.	2013	8	0.937209	0.0855118		8	0.969767	0.0657779		0.0762857	-0.426791	0.255692	0.50566	0.945455	-0.403511	0.403511	0.228559	0.478079				-0.403511
1	15			Tatiana Aloi Emmanouil et al. Exp1.	2013	8	0.9	0.164445		8	0.969767	0.0657779		0.125237	-0.557078	0.259698	0.509606	0.945455	-0.526692	0.526692	0.23214	0.481809				-0.526692
1	15			Tatiana Aloi Emmanouil et al. Exp1.	2013	8	0.97907	0.059199		8	0.969767	0.0657779		0.062575	0.14867	0.250691	0.50069	0.945455	0.14056	0.14056	0.224088	0.47338				0.14056
1	15			Tatiana Aloi Emmanouil et al. Exp1.	2013	8	0.95814	0.072354		8	0.969767	0.0657779		0.0691442	-0.168156	0.250884	0.500883	0.945455	-0.158984	0.158984	0.224261	0.473562				-0.158984
1	15			Tatiana Aloi Emmanouil et al. Exp1.	2013	8	0.813953	0.203913		8	0.976744	0.0657779		0.151504	-1.0745	0.28608	0.534864	0.945455	-1.01589	1.01589	0.255722	0.50569				-1.01589
1	15			Tatiana Aloi Emmanouil et al. Exp1.	2013	8	0.876744	0.190755		8	0.976744	0.0657779		0.142678	-0.700878	0.265351	0.515122	0.945455	-0.662648	0.662648	0.237193	0.487025				-0.662648
1	15			Tatiana Aloi Emmanouil et al. Exp1.	2013	8	0.895349	0.151287		8	0.976744	0.0657779		0.11665	-0.697771	0.265215	0.51499	0.945455	-0.659711	0.659711	0.237072	0.4869				-0.659711
1	15			Tatiana Aloi Emmanouil et al. Exp1.	2013	8	0.855814	0.1776		8	0.976744	0.0657779		0.133919	-0.903011	0.275482	0.524864	0.945455	-0.853756	0.853756	0.246249	0.496235				-0.853756
1	15			Tatiana Aloi Emmanouil et al. Exp1.	2013	8	0.795349	0.105243		8	0.976744	0.0657779		0.0877576	-2.067	0.383515	0.619286	0.945455	-1.95425	1.95425	0.342818	0.585507				-1.95425
1	15			Tatiana Aloi Emmanouil et al. Exp1.	2013	8	0.751163	0.197331		8	0.976744	0.0657779		0.147082	-1.53371	0.323508	0.568778	0.945455	-1.45005	1.45005	0.289179	0.537754				-1.45005
1	15			Tatiana Aloi Emmanouil et al. Exp1.	2013	8	0.937209	0.0855118		8	0.976744	0.0657779		0.0762857	-0.518249	0.258393	0.508324	0.945455	-0.489981	0.489981	0.230974	0.480597				-0.489981
1	15			Tatiana Aloi Emmanouil et al. Exp1.	2013	8	0.832558	0.1776		8	0.976744	0.0657779		0.133919	-1.07667	0.286225	0.535	0.945455	-1.01794	1.01794	0.255852	0.505819				-1.01794
1	15			Tatiana Aloi Emmanouil et al. Exp1.	2013	8	0.709302	0.210489		8	0.976744	0.0657779		0.155936	-1.71507	0.341921	0.58474	0.945455	-1.62152	1.62152	0.305638	0.552845				-1.62152
1	15			Tatiana Aloi Emmanouil et al. Exp1.	2013	8	0.876744	0.0723568		8	0.976744	0.0657779		0.0691457	-1.44622	0.315361	0.56157	0.945455	-1.36734	1.36734	0.281896	0.530939				-1.36734
1	15			Tatiana Aloi Emmanouil et al. Exp1.	2013	8	0.811628	0.328887		8	0.976744	0.0657779		0.237164	-0.696211	0.265147	0.514924	0.945455	-0.658236	0.658236	0.237011	0.486838				-0.658236
1	15			Tatiana Aloi Emmanouil et al. Exp1.	2013	8	0.939535	0.118398		8	0.976744	0.0657779		0.0957727	-0.388514	0.254717	0.504695	0.945455	-0.367322	0.367322	0.227687	0.477166				-0.367322
1	15			Tatiana Aloi Emmanouil et al. Exp1.	2013	8	0.897674	0.0592018		8	0.976744	0.0657779		0.0625763	-1.26358	0.299895	0.547626	0.945455	-1.19466	1.19466	0.268071	0.517756				-1.19466
1	15			Tatiana Aloi Emmanouil et al. Exp1.	2013	8	0.94186	0.0592018		8	0.976744	0.0657779		0.0625763	-0.557463	0.259711	0.509619	0.945455	-0.527056	0.527056	0.232152	0.481822				-0.527056
0	16			Tatiana Aloi Emmanouil et al. Exp2.	2013	16	0.452012	0.396288		16	0.981424	0.074304		0.285101	-1.85693	0.178878	0.422939	0.97479	-1.81011	1.81011	0.169972	0.412277				-1.81011			-1.45972		241.479	56	8.85713	0.0413254
0	16			Tatiana Aloi Emmanouil et al. Exp2.	2013	16	0.452012	0.359136		16	0.981424	0.074304		0.259326	-2.04149	0.19012	0.436028	0.97479	-1.99003	1.99003	0.180655	0.425036				-1.99003
0	16			Tatiana Aloi Emmanouil et al. Exp2.	2013	16	0.603715	0.3096		16	0.981424	0.074304		0.225137	-1.67769	0.168979	0.41107	0.97479	-1.63539	1.63539	0.160566	0.400707				-1.63539
0	16			Tatiana Aloi Emmanouil et al. Exp2.	2013	16	0.467492	0.334368		16	0.981424	0.074304		0.242201	-2.12192	0.195352	0.441987	0.97479	-2.06843	2.06843	0.185627	0.430844				-2.06843
0	16			Tatiana Aloi Emmanouil et al. Exp2.	2013	16	0.575851	0.284832		16	0.981424	0.074304		0.208147	-1.94849	0.184322	0.429328	0.97479	-1.89937	1.89937	0.175146	0.418504				-1.89937
0	16			Tatiana Aloi Emmanouil et al. Exp2.	2013	16	0.501548	0.359132		16	0.981424	0.074304		0.259323	-1.8505	0.178505	0.422499	0.97479	-1.80384	1.80384	0.169618	0.411848				-1.80384
0	16			Tatiana Aloi Emmanouil et al. Exp2.	2013	16	0.482972	0.222912		16	0.981424	0.074304		0.166149	-3.00003	0.265628	0.515391	0.97479	-2.9244	2.9244	0.252404	0.502398				-2.9244
0	16			Tatiana Aloi Emmanouil et al. Exp2.	2013	16	0.513932	0.297212		16	0.981424	0.074304		0.216629	-2.15803	0.197767	0.44471	0.97479	-2.10363	2.10363	0.187922	0.433499				-2.10363
0	16			Tatiana Aloi Emmanouil et al. Exp2.	2013	16	0.498452	0.309596		16	0.981424	0.074304		0.225134	-2.14526	0.196909	0.443744	0.97479	-2.09118	2.09118	0.187106	0.432557				-2.09118
0	16			Tatiana Aloi Emmanouil et al. Exp2.	2013	16	0.547988	0.346748		16	0.981424	0.074304		0.250754	-1.72853	0.171685	0.414348	0.97479	-1.68495	1.68495	0.163137	0.403903				-1.68495
0	16			Tatiana Aloi Emmanouil et al. Exp2.	2013	16	0.74613	0.297212		16	0.981424	0.074304		0.216629	-1.08616	0.143434	0.378726	0.97479	-1.05878	1.05878	0.136293	0.369179				-1.05878
0	16			Tatiana Aloi Emmanouil et al. Exp2.	2013	16	0.851393	0.210528		16	0.981424	0.074304		0.157866	-0.823681	0.135601	0.36824	0.97479	-0.802916	0.802916	0.12885	0.358957				-0.802916
0	16			Tatiana Aloi Emmanouil et al. Exp2.	2013	16	0.845201	0.260064		16	0.981424	0.074304		0.191252	-0.712271	0.132927	0.364592	0.97479	-0.694315	0.694315	0.126309	0.3554				-0.694315
0	16			Tatiana Aloi Emmanouil et al. Exp2.	2013	16	0.904025	0.247676		16	0.981424	0.074304		0.182845	-0.423304	0.1278	0.357491	0.97479	-0.412633	0.412633	0.121437	0.348479				-0.412633
0	16			Tatiana Aloi Emmanouil et al. Exp2.	2013	16	0.4613	0.37152		16	0.96904	0.111456		0.274271	-1.85123	0.178548	0.422549	0.97479	-1.80456	1.80456	0.169659	0.411897				-1.80456
0	16			Tatiana Aloi Emmanouil et al. Exp2.	2013	16	0.473684	0.334368		16	0.96904	0.111456		0.249223	-1.9876	0.186727	0.43212	0.97479	-1.93749	1.93749	0.177431	0.421226				-1.93749
0	16			Tatiana Aloi Emmanouil et al. Exp2.	2013	16	0.427245	0.346748		16	0.96904	0.111456		0.257543	-2.10371	0.19415	0.440624	0.97479	-2.05067	2.05067	0.184484	0.429516				-2.05067
0	16			Tatiana Aloi Emmanouil et al. Exp2.	2013	16	0.504644	0.371516		16	0.96904	0.111456		0.274269	-1.69322	0.169797	0.412064	0.97479	-1.65053	1.65053	0.161343	0.401676				-1.65053
0	16			Tatiana Aloi Emmanouil et al. Exp2.	2013	16	0.55418	0.371516		16	0.96904	0.111456		0.274269	-1.5126	0.16075	0.400936	0.97479	-1.47447	1.47447	0.152747	0.390828				-1.47447
0	16			Tatiana Aloi Emmanouil et al. Exp2.	2013	16	0.5387	0.247676		16	0.96904	0.111456		0.192049	-2.24078	0.203455	0.451059	0.97479	-2.18429	2.18429	0.193326	0.439688				-2.18429
0	16			Tatiana Aloi Emmanouil et al. Exp2.	2013	16	0.526316	0.309596		16	0.96904	0.111456		0.232672	-1.90279	0.181572	0.426112	0.97479	-1.85482	1.85482	0.172532	0.41537				-1.85482
0	16			Tatiana Aloi Emmanouil et al. Exp2.	2013	16	0.482972	0.346748		16	0.96904	0.111456		0.257543	-1.88733	0.180656	0.425037	0.97479	-1.83975	1.83975	0.171662	0.414322				-1.83975
0	16			Tatiana Aloi Emmanouil et al. Exp2.	2013	16	0.458204	0.272448		16	0.96904	0.111456		0.208147	-2.45421	0.219111	0.468093	0.97479	-2.39234	2.39234	0.208203	0.456293				-2.39234
0	16			Tatiana Aloi Emmanouil et al. Exp2.	2013	16	0.504644	0.334364		16	0.96904	0.111456		0.249221	-1.86339	0.179254	0.423384	0.97479	-1.81642	1.81642	0.17033	0.41271				-1.81642
0	16			Tatiana Aloi Emmanouil et al. Exp2.	2013	16	0.702786	0.06192		16	0.96904	0.111456		0.0901569	-2.95323	0.261274	0.51115	0.97479	-2.87878	2.87878	0.248267	0.498264				-2.87878
0	16			Tatiana Aloi Emmanouil et al. Exp2.	2013	16	0.671827	0.371516		16	0.96904	0.111456		0.274269	-1.08366	0.143349	0.378614	0.97479	-1.05634	1.05634	0.136212	0.369069				-1.05634
0	16			Tatiana Aloi Emmanouil et al. Exp2.	2013	16	0.823529	0.198144		16	0.96904	0.111456		0.160754	-0.90518	0.137802	0.371217	0.97479	-0.88236	0.88236	0.130942	0.361859				-0.88236
0	16			Tatiana Aloi Emmanouil et al. Exp2.	2013	16	0.851393	0.321984		16	0.96904	0.111456		0.240932	-0.4883	0.128726	0.358783	0.97479	-0.47599	0.47599	0.122317	0.349739				-0.47599
0	16			Tatiana Aloi Emmanouil et al. Exp2.	2013	16	0.656347	0.359132		16	0.993808	0.074288		0.259321	-1.30133	0.15146	0.389179	0.97479	-1.26852	1.26852	0.14392	0.379368				-1.26852
0	16			Tatiana Aloi Emmanouil et al. Exp2.	2013	16	0.619195	0.359132		16	0.993808	0.074288		0.259321	-1.44459	0.157607	0.396998	0.97479	-1.40817	1.40817	0.149761	0.386989				-1.40817
0	16			Tatiana Aloi Emmanouil et al. Exp2.	2013	16	0.696594	0.346752		16	0.993808	0.074288		0.250755	-1.18528	0.146951	0.383342	0.97479	-1.1554	1.1554	0.139635	0.373678				-1.1554
0	16			Tatiana Aloi Emmanouil et al. Exp2.	2013	16	0.705882	0.359136		16	0.993808	0.074288		0.259324	-1.1103	0.144262	0.379818	0.97479	-1.08231	1.08231	0.13708	0.370243				-1.08231
0	16			Tatiana Aloi Emmanouil et al. Exp2.	2013	16	0.687307	0.346748		16	0.993808	0.074288		0.250752	-1.22233	0.148345	0.385156	0.97479	-1.19151	1.19151	0.14096	0.375446				-1.19151
0	16			Tatiana Aloi Emmanouil et al. Exp2.	2013	16	0.73065	0.359132		16	0.993808	0.074288		0.259321	-1.0148	0.141091	0.375621	0.97479	-0.989214	0.989214	0.134067	0.366151				-0.989214
0	16			Tatiana Aloi Emmanouil et al. Exp2.	2013	16	0.739938	0.359132		16	0.993808	0.074288		0.259321	-0.978981	0.139975	0.374132	0.97479	-0.9543	0.9543	0.133006	0.3647				-0.9543
0	16			Tatiana Aloi Emmanouil et al. Exp2.	2013	16	0.662539	0.309596		16	0.993808	0.074288		0.225132	-1.47145	0.158831	0.398536	0.97479	-1.43435	1.43435	0.150923	0.388488				-1.43435
0	16		awareness	Tatiana Aloi Emmanouil et al. Exp2.	2013	16	0.687307	0.284828		16	0.993808	0.074288		0.208141	-1.47256	0.158882	0.3986	0.97479	-1.43544	1.43544	0.150972	0.388551				-1.43544
0	16			Tatiana Aloi Emmanouil et al. Exp2.	2013	16	0.71517	0.37152		16	0.993808	0.074288		0.267905	-1.04006	0.141902	0.376699	0.97479	-1.01384	1.01384	0.134838	0.367202				-1.01384
0	16			Tatiana Aloi Emmanouil et al. Exp2.	2013	16	0.739938	0.260064		16	0.993808	0.074288		0.191249	-1.32744	0.152533	0.390554	0.97479	-1.29397	1.29397	0.144939	0.380708				-1.29397
0	16			Tatiana Aloi Emmanouil et al. Exp2.	2013	16	0.845201	0.24768		16	0.993808	0.074288		0.182844	-0.812752	0.135321	0.36786	0.97479	-0.792262	0.792262	0.128584	0.358587				-0.792262
0	16			Tatiana Aloi Emmanouil et al. Exp2.	2013	16	0.922601	0.148604		16	0.993808	0.074288		0.117477	-0.606134	0.130741	0.361581	0.97479	-0.590853	0.590853	0.124232	0.352465				-0.590853
0	16			Tatiana Aloi Emmanouil et al. Exp2.	2013	16	0.93808	0.210528		16	0.993808	0.074288		0.157862	-0.353017	0.126947	0.356297	0.97479	-0.344118	0.344118	0.120627	0.347314				-0.344118
0	16			Tatiana Aloi Emmanouil et al. Exp2.	2013	16	0.464396	0.359136		16	0.913313	0.173372		0.28199	-1.59196	0.164599	0.405708	0.97479	-1.55183	1.55183	0.156405	0.39548				-1.55183
0	16			Tatiana Aloi Emmanouil et al. Exp2.	2013	16	0.424149	0.297212		16	0.913313	0.173372		0.243303	-2.01051	0.188159	0.433773	0.97479	-1.95983	1.95983	0.178791	0.422837				-1.95983
0	16			Tatiana Aloi Emmanouil et al. Exp2.	2013	16	0.529412	0.284828		16	0.913313	0.173372		0.23578	-1.62821	0.166423	0.40795	0.97479	-1.58717	1.58717	0.158138	0.397665				-1.58717
0	16			Tatiana Aloi Emmanouil et al. Exp2.	2013	16	0.5387	0.309596		16	0.913313	0.173372		0.250906	-1.49304	0.159831	0.399788	0.97479	-1.4554	1.4554	0.151874	0.38971				-1.4554
0	16			Tatiana Aloi Emmanouil et al. Exp2.	2013	16	0.486068	0.346748		16	0.913313	0.173372		0.274128	-1.55856	0.162955	0.403677	0.97479	-1.51927	1.51927	0.154842	0.3935				-1.51927
0	16			Tatiana Aloi Emmanouil et al. Exp2.	2013	16	0.526316	0.334364		16	0.913313	0.173372		0.266324	-1.45311	0.157992	0.397483	0.97479	-1.41647	1.41647	0.150127	0.387462				-1.41647
0	16			Tatiana Aloi Emmanouil et al. Exp2.	2013	16	0.433437	0.32198		16	0.913313	0.173372		0.258582	-1.8558	0.178812	0.422862	0.97479	-1.80902	1.80902	0.16991	0.412202				-1.80902
0	16			Tatiana Aloi Emmanouil et al. Exp2.	2013	16	0.318885	0.260064		16	0.913313	0.173372		0.22101	-2.68959	0.23803	0.487883	0.97479	-2.62179	2.62179	0.22618	0.475584				-2.62179
0	16			Tatiana Aloi Emmanouil et al. Exp2.	2013	16	0.362229	0.297216		16	0.913313	0.173372		0.243306	-2.26499	0.205159	0.452945	0.97479	-2.20789	2.20789	0.194945	0.441526				-2.20789
0	16			Tatiana Aloi Emmanouil et al. Exp2.	2013	16	0.603715	0.297216		16	0.913313	0.173372		0.243306	-1.27247	0.1503	0.387685	0.97479	-1.24039	1.24039	0.142817	0.377911				-1.24039
0	16			Tatiana Aloi Emmanouil et al. Exp2.	2013	16	0.693498	0.321984		16	0.913313	0.173372		0.258584	-0.850071	0.136291	0.369176	0.97479	-0.828641	0.828641	0.129506	0.359869				-0.828641
0	16			Tatiana Aloi Emmanouil et al. Exp2.	2013	16	0.820433	0.210528		16	0.913313	0.173372		0.192847	-0.481625	0.128624	0.358642	0.97479	-0.469484	0.469484	0.122221	0.349601				-0.469484
0	16			Tatiana Aloi Emmanouil et al. Exp2.	2013	16	0.798762	0.26006		16	0.913313	0.173372		0.221008	-0.518312	0.129198	0.359441	0.97479	-0.505245	0.505245	0.122766	0.350379				-0.505245
0	16			Tatiana Aloi Emmanouil et al. Exp2.	2013	16	0.839009	0.24768		16	0.913313	0.173372		0.213779	-0.347573	0.126888	0.356213	0.97479	-0.338811	0.338811	0.120571	0.347233				-0.338811
1	16			Tatiana Aloi Emmanouil et al. Exp2.	2013	16	0.680124	0.186336		16	0.872671	0.124224		0.158355	-1.21592	0.148101	0.384839	0.97479	-1.18527	1.18527	0.140728	0.375137		-1.14004		-1.18527	-1.14004				53.8693	28	4.00554	0.0394645
1	16			Tatiana Aloi Emmanouil et al. Exp2.	2013	16	0.661491	0.173912		16	0.872671	0.124224		0.151124	-1.39739	0.155511	0.394349	0.97479	-1.36217	1.36217	0.147769	0.384407				-1.36217
1	16			Tatiana Aloi Emmanouil et al. Exp2.	2013	16	0.639752	0.21118		16	0.872671	0.124224		0.173246	-1.34444	0.153242	0.391462	0.97479	-1.31054	1.31054	0.145613	0.381593				-1.31054
1	16			Tatiana Aloi Emmanouil et al. Exp2.	2013	16	0.673913	0.173912		16	0.872671	0.124224		0.151124	-1.3152	0.152027	0.389907	0.97479	-1.28204	1.28204	0.144459	0.380077				-1.28204
1	16			Tatiana Aloi Emmanouil et al. Exp2.	2013	16	0.714286	0.186336		16	0.872671	0.124224		0.158355	-1.00019	0.140631	0.375008	0.97479	-0.974974	0.974974	0.13363	0.365554				-0.974974
1	16			Tatiana Aloi Emmanouil et al. Exp2.	2013	16	0.649068	0.21118		16	0.872671	0.124224		0.173246	-1.29067	0.151028	0.388624	0.97479	-1.25813	1.25813	0.143509	0.378826				-1.25813
1	16			Tatiana Aloi Emmanouil et al. Exp2.	2013	16	0.639752	0.236024		16	0.872671	0.124224		0.188599	-1.235	0.148832	0.385787	0.97479	-1.20386	1.20386	0.141422	0.376061				-1.20386
1	16			Tatiana Aloi Emmanouil et al. Exp2.	2013	16	0.680124	0.173912		16	0.872671	0.124224		0.151124	-1.2741	0.150364	0.387769	0.97479	-1.24198	1.24198	0.142879	0.377993				-1.24198
1	16			Tatiana Aloi Emmanouil et al. Exp2.	2013	16	0.664596	0.09938		16	0.872671	0.124224		0.11249	-1.84972	0.17846	0.422446	0.97479	-1.80309	1.80309	0.169576	0.411796				-1.80309
1	16			Tatiana Aloi Emmanouil et al. Exp2.	2013	16	0.627329	0.161492		16	0.872671	0.124224		0.144068	-1.70296	0.170314	0.412691	0.97479	-1.66003	1.66003	0.161835	0.402287				-1.66003
1	16			Tatiana Aloi Emmanouil et al. Exp2.	2013	16	0.745342	0.136644		16	0.872671	0.124224		0.130582	-0.97509	0.139856	0.373974	0.97479	-0.950508	0.950508	0.132894	0.364546				-0.950508
1	16			Tatiana Aloi Emmanouil et al. Exp2.	2013	16	0.757764	0.173912		16	0.872671	0.124224		0.151124	-0.760349	0.134033	0.366106	0.97479	-0.74118	0.74118	0.12736	0.356876				-0.74118
1	16			Tatiana Aloi Emmanouil et al. Exp2.	2013	16	0.763975	0.161492		16	0.872671	0.124224		0.144068	-0.754476	0.133894	0.365916	0.97479	-0.735456	0.735456	0.127228	0.356691				-0.735456
1	16			Tatiana Aloi Emmanouil et al. Exp2.	2013	16	0.779503	0.19876		16	0.872671	0.124224		0.165736	-0.562146	0.129938	0.360469	0.97479	-0.547974	0.547974	0.123469	0.351381				-0.547974
1	16			Tatiana Aloi Emmanouil et al. Exp2.	2013	16	0.773292	0.161492		16	0.975155	0.074536		0.125768	-1.60504	0.165252	0.406512	0.97479	-1.56458	1.56458	0.157025	0.396264				-1.56458
1	16		perception	Tatiana Aloi Emmanouil et al. Exp2.	2013	16	0.748447	0.173912		16	0.975155	0.074536		0.133793	-1.69447	0.169863	0.412144	0.97479	-1.65175	1.65175	0.161406	0.401754				-1.65175
1	16			Tatiana Aloi Emmanouil et al. Exp2.	2013	16	0.804348	0.124224		16	0.975155	0.074536		0.102438	-1.66741	0.168442	0.410416	0.97479	-1.62538	1.62538	0.160056	0.40007				-1.62538
1	16			Tatiana Aloi Emmanouil et al. Exp2.	2013	16	0.813665	0.198756		16	0.975155	0.074536		0.150099	-1.07589	0.143086	0.378268	0.97479	-1.04876	1.04876	0.135963	0.368732				-1.04876
1	16			Tatiana Aloi Emmanouil et al. Exp2.	2013	16	0.84472	0.161492		16	0.975155	0.074536		0.125768	-1.03711	0.141806	0.376571	0.97479	-1.01096	1.01096	0.134746	0.367078				-1.01096
1	16			Tatiana Aloi Emmanouil et al. Exp2.	2013	16	0.841615	0.161492		16	0.975155	0.074536		0.125768	-1.06179	0.142616	0.377645	0.97479	-1.03503	1.03503	0.135516	0.368125				-1.03503
1	16			Tatiana Aloi Emmanouil et al. Exp2.	2013	16	0.819876	0.136644		16	0.975155	0.074536		0.110062	-1.41083	0.156101	0.395096	0.97479	-1.37527	1.37527	0.148329	0.385136				-1.37527
1	16			Tatiana Aloi Emmanouil et al. Exp2.	2013	16	0.757764	0.1118		16	0.975155	0.074536		0.0950128	-2.28802	0.206797	0.45475	0.97479	-2.23034	2.23034	0.196502	0.443285				-2.23034
1	16			Tatiana Aloi Emmanouil et al. Exp2.	2013	16	0.723602	0.173916		16	0.975155	0.074536		0.133795	-1.88013	0.180233	0.424538	0.97479	-1.83273	1.83273	0.17126	0.413836				-1.83273
1	16			Tatiana Aloi Emmanouil et al. Exp2.	2013	16	0.84472	0.149072		16	0.975155	0.074536		0.117852	-1.10677	0.14414	0.379657	0.97479	-1.07887	1.07887	0.136964	0.370086				-1.07887
1	16			Tatiana Aloi Emmanouil et al. Exp2.	2013	16	0.888199	0.161488		16	0.975155	0.074536		0.125766	-0.691413	0.13247	0.363964	0.97479	-0.673982	0.673982	0.125875	0.354788				-0.673982
1	16			Tatiana Aloi Emmanouil et al. Exp2.	2013	16	0.934783	0.099376		16	0.975155	0.074536		0.0878385	-0.459616	0.128301	0.358191	0.97479	-0.448029	0.448029	0.121913	0.349161				-0.448029
1	16			Tatiana Aloi Emmanouil et al. Exp2.	2013	16	0.97205	0.062112		16	0.975155	0.074536		0.0686058	-0.0452586	0.125032	0.353599	0.97479	-0.0441176	0.0441176	0.118807	0.344684				-0.0441176
1	16			Tatiana Aloi Emmanouil et al. Exp2.	2013	16	0.97205	0.062112		16	0.975155	0.074536		0.0686058	-0.0452586	0.125032	0.353599	0.97479	-0.0441176	0.0441176	0.118807	0.344684				-0.0441176
1	17			Tom A.C. et al.	2011	8	0.798725	0.131375		8	0.888889	0.0824317		0.109668	-0.822151	0.271123	0.520695	0.945455	-0.777307	0.777307	0.242352	0.492293		-0.989351		-0.777307	-0.989351				62.3359	22	6.01448	0.0768232
1	17			Tom A.C. et al.	2011	8	0.78051	0.146832		8	0.883424	0.0798578		0.118188	-0.870763	0.273695	0.523158	0.945455	-0.823267	0.823267	0.244651	0.494622				-0.823267
1	17			Tom A.C. et al.	2011	8	0.785974	0.139105		8	0.838798	0.10304		0.122408	-0.431541	0.25582	0.505786	0.945455	-0.408003	0.408003	0.228673	0.478198				-0.408003
1	17			Tom A.C. et al.	2011	8	0.776867	0.11592		8	0.825137	0.10819		0.112122	-0.430514	0.255792	0.505759	0.945455	-0.407031	0.407031	0.228648	0.478172				-0.407031
1	17			Tom A.C. et al.	2011	8	0.738616	0.115917		8	0.819672	0.113344		0.114638	-0.707062	0.265623	0.515386	0.945455	-0.668495	0.668495	0.237436	0.487274				-0.668495
1	17			Tom A.C. et al.	2011	8	0.737705	0.113344		8	0.84153	0.0875822		0.101285	-1.02508	0.282837	0.531824	0.945455	-0.969162	0.969162	0.252823	0.502815				-0.969162
1	17			Tom A.C. et al.	2011	8	0.70765	0.118497		8	0.864299	0.0772783		0.100034	-1.56596	0.326633	0.571518	0.945455	-1.48055	1.48055	0.291972	0.540344				-1.48055
1	17			Tom A.C. et al.	2011	8	0.680328	0.115917		8	0.838798	0.0927356		0.104968	-1.50969	0.321224	0.566766	0.945455	-1.42734	1.42734	0.287137	0.535852				-1.42734
1	17		perception	Tom A.C. et al.	2011	8	0.615665	0.100463		8	0.854281	0.0824289		0.0918894	-2.59677	0.460726	0.678768	0.945455	-2.45513	2.45513	0.411836	0.641744				-2.45513
1	17			Tom A.C. et al.	2011	8	0.579235	0.10304		8	0.840619	0.0875851		0.0956251	-2.73343	0.483488	0.695333	0.945455	-2.58433	2.58433	0.432182	0.657406				-2.58433
1	17			Tom A.C. et al.	2011	8	0.576503	0.141679		8	0.870674	0.0669743		0.110812	-2.65469	0.470231	0.685734	0.945455	-2.50989	2.50989	0.420332	0.648331				-2.50989
1	17			Tom A.C. et al.	2011	8	0.838475	0.0847001		8	0.85118	0.105232		0.0955191	-0.13301	0.250553	0.500553	0.945455	-0.125755	0.125755	0.223965	0.47325				-0.125755
1	17			Tom A.C. et al.	2011	8	0.826679	0.100098		8	0.836661	0.118064		0.10945	-0.0912011	0.25026	0.50026	0.945455	-0.0862265	0.0862265	0.223703	0.472973				-0.0862265
1	17			Tom A.C. et al.	2011	8	0.81216	0.0846973		8	0.833938	0.128331		0.108726	-0.200302	0.251254	0.501252	0.945455	-0.189377	0.189377	0.224592	0.473911				-0.189377
1	17			Tom A.C. et al.	2011	8	0.8049	0.0847001		8	0.823956	0.112933		0.09982	-0.190904	0.251139	0.501138	0.945455	-0.180491	0.180491	0.224489	0.473803				-0.180491
1	17			Tom A.C. et al.	2011	8	0.815789	0.0795665		8	0.834846	0.110365		0.0962063	-0.198085	0.251226	0.501225	0.945455	-0.18728	0.18728	0.224567	0.473885				-0.18728
1	17			Tom A.C. et al.	2011	8	0.802178	0.102663		8	0.834846	0.105232		0.103955	-0.31425	0.253086	0.503077	0.945455	-0.297109	0.297109	0.22623	0.475636				-0.297109
1	17			Tom A.C. et al.	2011	8	0.774047	0.0923991		8	0.827586	0.141164		0.1193	-0.448777	0.256294	0.506255	0.945455	-0.424298	0.424298	0.229097	0.478641				-0.424298
1	17			Tom A.C. et al.	2011	8	0.706897	0.118064		8	0.84392	0.120632		0.119355	-1.14803	0.291186	0.539617	0.945455	-1.08541	1.08541	0.260287	0.510183				-1.08541
1	17			Tom A.C. et al.	2011	8	0.661525	0.166829		8	0.881125	0.0847001		0.132299	-1.65988	0.3361	0.579741	0.945455	-1.56934	1.56934	0.300434	0.548119				-1.56934
1	17			Tom A.C. et al.	2011	8	0.625227	0.18223		8	0.869328	0.0667339		0.137225	-1.77884	0.348884	0.590664	0.945455	-1.68182	1.68182	0.311862	0.558446				-1.68182
1	17			Tom A.C. et al.	2011	8	0.598911	0.225864		8	0.857532	0.0872655		0.171216	-1.5105	0.3213	0.566833	0.945455	-1.4281	1.4281	0.287205	0.535915				-1.4281
0	17			Tom A.C. et al.	2011	8	3.13504	0.433541		8	3.27737	0.619369		0.534591	-0.266241	0.252215	0.50221	0.945455	-0.251718	0.251718	0.225451	0.474817				-0.251718			-1.28017		70.7179	22	6.96282	0.0874417
0	17			Tom A.C. et al.	2011	8	3.04745	0.387099		8	3.27737	0.65034		0.535158	-0.42963	0.255768	0.505735	0.945455	-0.406196	0.406196	0.228627	0.47815				-0.406196
0	17			Tom A.C. et al.	2011	8	2.95438	0.449041		8	3.2281	0.681312		0.576985	-0.474397	0.257033	0.506984	0.945455	-0.448521	0.448521	0.229758	0.47933				-0.448521
0	17			Tom A.C. et al.	2011	8	2.88869	0.464513		8	3.24453	0.665812		0.574055	-0.619871	0.262008	0.511867	0.945455	-0.58606	0.58606	0.234204	0.483947				-0.58606
0	17			Tom A.C. et al.	2011	8	2.72445	0.402598		8	3.26642	0.65034		0.540846	-1.00208	0.28138	0.530453	0.945455	-0.94742	0.94742	0.251521	0.501519				-0.94742
0	17			Tom A.C. et al.	2011	8	2.52737	0.41807		8	3.26095	0.572898		0.501495	-1.46279	0.316867	0.562909	0.945455	-1.383	1.383	0.283242	0.532205				-1.383
0	17			Tom A.C. et al.	2011	8	2.2427	0.464513		8	3.31022	0.603869		0.538716	-1.9816	0.372711	0.6105	0.945455	-1.87351	1.87351	0.33316	0.5772				-1.87351
0	17			Tom A.C. et al.	2011	8	2.01825	0.464513		8	3.31569	0.588398		0.530087	-2.4476	0.437211	0.661219	0.945455	-2.31409	2.31409	0.390816	0.625153				-2.31409
0	17			Tom A.C. et al.	2011	8	1.82117	0.433541		8	3.39781	0.588398		0.516803	-3.05076	0.540848	0.735424	0.945455	-2.88435	2.88435	0.483455	0.695309				-2.88435
0	17			Tom A.C. et al.	2011	8	1.66788	0.356156		8	3.39234	0.572898		0.477	-3.61522	0.658431	0.811438	0.945455	-3.41802	3.41802	0.588561	0.767177				-3.41802
0	17		awareness	Tom A.C. et al.	2011	8	1.61861	0.340656		8	3.39781	0.557426		0.461936	-3.85161	0.713591	0.844743	0.945455	-3.64152	3.64152	0.637868	0.798666				-3.64152
0	17			Tom A.C. et al.	2011	8	3.33816	0.42961		8	3.20796	0.690476		0.575031	0.226423	0.251602	0.5016	0.945455	0.214072	0.214072	0.224903	0.47424				0.214072
0	17			Tom A.C. et al.	2011	8	3.26221	0.583052		8	3.24593	0.475657		0.532071	0.0305974	0.250029	0.500029	0.945455	0.0289285	0.0289285	0.223497	0.472755				0.0289285
0	17			Tom A.C. et al.	2011	8	3.20253	0.444996		8	3.27848	0.567722		0.510064	-0.148903	0.250693	0.500692	0.945455	-0.140781	0.140781	0.22409	0.473382				-0.140781
0	17			Tom A.C. et al.	2011	8	3.23508	0.352931		8	3.32188	0.506345		0.436432	-0.198886	0.251236	0.501235	0.945455	-0.188037	0.188037	0.224576	0.473895				-0.188037
0	17			Tom A.C. et al.	2011	8	3.24593	0.368261		8	3.32188	0.491015		0.434	-0.175	0.250957	0.500956	0.945455	-0.165455	0.165455	0.224327	0.473631				-0.165455
0	17			Tom A.C. et al.	2011	8	3.07776	0.429638		8	3.28391	0.521675		0.477877	-0.431387	0.255815	0.505782	0.945455	-0.407857	0.407857	0.228669	0.478194				-0.407857
0	17			Tom A.C. et al.	2011	8	2.82278	0.598439		8	3.31646	0.42961		0.520909	-0.947727	0.278068	0.527322	0.945455	-0.896033	0.896033	0.248561	0.498559				-0.896033
0	17			Tom A.C. et al.	2011	8	2.47559	0.736522		8	3.38698	0.444968		0.608466	-1.49785	0.320111	0.565783	0.945455	-1.41615	1.41615	0.286142	0.534923				-1.41615
0	17			Tom A.C. et al.	2011	8	2.17722	0.782541		8	3.49005	0.352931		0.607013	-2.16277	0.396174	0.629424	0.945455	-2.0448	2.0448	0.354134	0.595091				-2.0448
0	17			Tom A.C. et al.	2011	8	1.93309	0.736522		8	3.46835	0.444996		0.608476	-2.52312	0.448942	0.670031	0.945455	-2.3855	2.3855	0.401302	0.633484				-2.3855
0	17			Tom A.C. et al.	2011	8	1.81374	0.721192		8	3.4358	0.414308		0.58812	-2.75804	0.487713	0.698364	0.945455	-2.60761	2.60761	0.435959	0.660272				-2.60761
1	18			Tom A. de Graaf et al.	2011	10	0.779021	0.190179		10	0.861538	0.190179		0.190179	-0.43389	0.204707	0.452445	0.957746	-0.415557	0.415557	0.187773	0.433328		-0.123912		-0.415557	-0.123912				22.2463	16	2.96634	0.0550372
1	18			Tom A. de Graaf et al.	2011	10	0.882517	0.132686		10	0.861538	0.190179		0.163972	0.127942	0.200409	0.447671	0.957746	0.122536	0.122536	0.183831	0.428755				0.122536
1	18			Tom A. de Graaf et al.	2011	10	0.895105	0.221138		10	0.861538	0.190179		0.20624	0.162757	0.200662	0.447953	0.957746	0.15588	0.15588	0.184063	0.429026				0.15588
1	18			Tom A. de Graaf et al.	2011	10	0.813986	0.150373		10	0.861538	0.190179		0.171435	-0.277376	0.201923	0.449359	0.957746	-0.265656	0.265656	0.18522	0.430372				-0.265656
1	18			Tom A. de Graaf et al.	2011	10	0.85035	0.137104		10	0.861538	0.190179		0.165779	-0.0674873	0.200114	0.447341	0.957746	-0.0646357	0.0646357	0.18356	0.428439				-0.0646357
1	18			Tom A. de Graaf et al.	2011	10	0.854545	0.247676		10	0.861538	0.190179		0.220807	-0.0316702	0.200025	0.447242	0.957746	-0.030332	0.030332	0.183479	0.428344				-0.030332
1	18			Tom A. de Graaf et al.	2011	10	0.861538	0.163645		10	0.861538	0.190179		0.177409	0	0.2	0.447214	0.957746	0	0	0.183456	0.428317				0
1	18			Tom A. de Graaf et al.	2011	10	0.752448	0.190176		10	0.861538	0.190179		0.190178	-0.573621	0.208226	0.456318	0.957746	-0.549384	0.549384	0.191001	0.437037				-0.549384
1	18			Tom A. de Graaf et al.	2011	10	0.874126	0.159221		10	0.861538	0.190179		0.175384	0.0717737	0.200129	0.447358	0.957746	0.0687411	0.0687411	0.183574	0.428455				0.0687411
1	18		perception	Tom A. de Graaf et al.	2011	10	0.741259	0.203445		10	0.861538	0.190179		0.196924	-0.610789	0.209327	0.457522	0.957746	-0.584981	0.584981	0.192011	0.43819				-0.584981
1	18			Tom A. de Graaf et al.	2011	10	0.895105	0.168066		10	0.861538	0.190179		0.179463	0.187041	0.200875	0.44819	0.957746	0.179138	0.179138	0.184258	0.429253				0.179138
1	18			Tom A. de Graaf et al.	2011	10	0.773427	0.229983		10	0.861538	0.190179		0.211022	-0.417545	0.204359	0.45206	0.957746	-0.399902	0.399902	0.187454	0.432959				-0.399902
1	18			Tom A. de Graaf et al.	2011	10	0.893706	0.185759		10	0.861538	0.190179		0.187982	0.171123	0.200732	0.448031	0.957746	0.163892	0.163892	0.184127	0.4291				0.163892
1	18			Tom A. de Graaf et al.	2011	10	0.871329	0.199024		10	0.861538	0.190179		0.194652	0.0503	0.200063	0.447284	0.957746	0.0481747	0.0481747	0.183514	0.428385				0.0481747
1	18			Tom A. de Graaf et al.	2011	10	0.822378	0.168062		10	0.861538	0.190179		0.179462	-0.218208	0.20119	0.448542	0.957746	-0.208988	0.208988	0.184548	0.42959				-0.208988
1	18			Tom A. de Graaf et al.	2011	10	0.823776	0.168066		10	0.861538	0.190179		0.179463	-0.210416	0.201107	0.448449	0.957746	-0.201525	0.201525	0.184471	0.429501				-0.201525
0	18			Tom A. de Graaf et al.	2011	10	2.5073	0.692476		10	2.67518	0.50783		0.607212	-0.276477	0.201911	0.449345	0.957746	-0.264794	0.264794	0.185209	0.430359				-0.264794			-0.374027		22.4828	16	2.9979	0.0556223
0	18			Tom A. de Graaf et al.	2011	10	2.5146	0.71556		10	2.67518	0.50783		0.620451	-0.258812	0.201675	0.449082	0.957746	-0.247876	0.247876	0.184992	0.430107				-0.247876
0	18			Tom A. de Graaf et al.	2011	10	2.5073	0.623222		10	2.67518	0.50783		0.568461	-0.295323	0.20218	0.449645	0.957746	-0.282845	0.282845	0.185456	0.430646				-0.282845
0	18			Tom A. de Graaf et al.	2011	10	2.5146	0.507799		10	2.67518	0.50783		0.507814	-0.316218	0.2025	0.45	0.957746	-0.302857	0.302857	0.185749	0.430986				-0.302857
0	18			Tom A. de Graaf et al.	2011	10	2.5073	0.577052		10	2.67518	0.50783		0.543544	-0.308862	0.202385	0.449872	0.957746	-0.295811	0.295811	0.185643	0.430863				-0.295811
0	18			Tom A. de Graaf et al.	2011	10	2.55839	0.553999		10	2.67518	0.50783		0.531416	-0.219771	0.201207	0.448562	0.957746	-0.210485	0.210485	0.184563	0.429608				-0.210485
0	18			Tom A. de Graaf et al.	2011	10	2.5146	0.346238		10	2.67518	0.50783		0.43461	-0.36948	0.203413	0.451013	0.957746	-0.353869	0.353869	0.186586	0.431956				-0.353869
0	18		awareness	Tom A. de Graaf et al.	2011	10	2.4854	0.50783		10	2.67518	0.50783		0.50783	-0.373708	0.203491	0.4511	0.957746	-0.357917	0.357917	0.186658	0.43204				-0.357917
0	18			Tom A. de Graaf et al.	2011	10	2.43431	0.530883		10	2.67518	0.50783		0.519485	-0.463671	0.205375	0.453183	0.957746	-0.444079	0.444079	0.188386	0.434034				-0.444079
0	18			Tom A. de Graaf et al.	2011	10	2.42701	0.623222		10	2.67518	0.50783		0.568461	-0.436564	0.204765	0.452509	0.957746	-0.418118	0.418118	0.187826	0.433389				-0.418118
0	18			Tom A. de Graaf et al.	2011	10	2.5365	0.461629		10	2.67518	0.50783		0.48528	-0.285773	0.202042	0.44949	0.957746	-0.273698	0.273698	0.185328	0.430498				-0.273698
0	18			Tom A. de Graaf et al.	2011	10	2.5146	0.323153		10	2.67518	0.50783		0.425629	-0.377277	0.203558	0.451175	0.957746	-0.361336	0.361336	0.18672	0.432111				-0.361336
0	18			Tom A. de Graaf et al.	2011	10	2.34672	0.484714		10	2.67518	0.50783		0.496407	-0.661675	0.210945	0.459288	0.957746	-0.633717	0.633717	0.193496	0.439881				-0.633717
0	18			Tom A. de Graaf et al.	2011	10	2.4781	0.415492		10	2.67518	0.50783		0.463964	-0.424775	0.204511	0.452229	0.957746	-0.406826	0.406826	0.187593	0.43312				-0.406826
0	18			Tom A. de Graaf et al.	2011	10	2.34672	0.392375		10	2.67518	0.50783		0.45379	-0.723816	0.213098	0.461625	0.957746	-0.693232	0.693232	0.19547	0.44212				-0.693232
0	18			Tom A. de Graaf et al.	2011	10	2.4635	0.415492		10	2.67518	0.50783		0.463964	-0.456242	0.205204	0.452994	0.957746	-0.436965	0.436965	0.188229	0.433854				-0.436965
1	19			Tom A. de Graaf et al.Exp1.	2012	11	0.946266	0.102699		11	0.986339	0.0332259		0.0763253	-0.525029	0.188083	0.433685	0.962025	-0.505091	0.505091	0.17407	0.417216		-1.45571		-0.505091	-1.45571				26.9834	16	3.64011	0.0669212
1	19			Tom A. de Graaf et al.Exp1.	2012	11	0.813297	0.111764		11	0.986339	0.0332259		0.0824472	-2.09882	0.281933	0.530974	0.962025	-2.01912	2.01912	0.260927	0.51081				-2.01912
1	19			Tom A. de Graaf et al.Exp1.	2012	11	0.657559	0.20238		11	0.986339	0.0332259		0.14502	-2.26713	0.298634	0.546474	0.962025	-2.18104	2.18104	0.276383	0.525722				-2.18104
1	19			Tom A. de Graaf et al.Exp1.	2012	11	0.693078	0.151032		11	0.986339	0.0332259		0.10935	-2.68186	0.345281	0.587606	0.962025	-2.58002	2.58002	0.319555	0.565292				-2.58002
1	19			Tom A. de Graaf et al.Exp1.	2012	11	0.775046	0.129886		11	0.986339	0.0332259		0.0948004	-2.22882	0.294719	0.54288	0.962025	-2.14418	2.14418	0.27276	0.522265				-2.14418
1	19			Tom A. de Graaf et al.Exp1.	2012	11	0.826047	0.13895		11	0.986339	0.0332259		0.101022	-1.5867	0.239037	0.488914	0.962025	-1.52644	1.52644	0.221227	0.470347				-1.52644
1	19			Tom A. de Graaf et al.Exp1.	2012	11	0.87796	0.0966597		11	0.986339	0.0332259		0.072274	-1.49956	0.232924	0.482622	0.962025	-1.44261	1.44261	0.21557	0.464295				-1.44261
1	19			Tom A. de Graaf et al.Exp1.	2012	11	0.887067	0.132907		11	0.986339	0.0332259		0.0968717	-1.02478	0.205686	0.453526	0.962025	-0.985862	0.985862	0.190361	0.436303				-0.985862
1	19		perception	Tom A. de Graaf et al.Exp1.	2012	11	0.855191	0.126868		11	0.930783	0.108742		0.118153	-0.639781	0.191121	0.437174	0.962025	-0.615486	0.615486	0.176881	0.420572				-0.615486
1	19			Tom A. de Graaf et al.Exp1.	2012	11	0.796903	0.151032		11	0.930783	0.108742		0.131597	-1.01735	0.205341	0.453145	0.962025	-0.978713	0.978713	0.190041	0.435937				-0.978713
1	19			Tom A. de Graaf et al.Exp1.	2012	11	0.681239	0.20238		11	0.930783	0.108742		0.162454	-1.53609	0.235445	0.485226	0.962025	-1.47776	1.47776	0.217902	0.4668				-1.47776
1	19			Tom A. de Graaf et al.Exp1.	2012	11	0.574681	0.148011		11	0.930783	0.108742		0.129869	-2.742	0.352695	0.593881	0.962025	-2.63787	2.63787	0.326416	0.571329				-2.63787
1	19			Tom A. de Graaf et al.Exp1.	2012	11	0.67122	0.169154		11	0.930783	0.108742		0.142194	-1.82542	0.257549	0.507493	0.962025	-1.7561	1.7561	0.23836	0.488221				-1.7561
1	19			Tom A. de Graaf et al.Exp1.	2012	11	0.70674	0.211441		11	0.930783	0.108742		0.168125	-1.33259	0.222177	0.471357	0.962025	-1.28199	1.28199	0.205624	0.453457				-1.28199
1	19			Tom A. de Graaf et al.Exp1.	2012	11	0.884335	0.13895		11	0.930783	0.108742		0.124764	-0.372288	0.184968	0.430079	0.962025	-0.35815	0.35815	0.171187	0.413747				-0.35815
1	19			Tom A. de Graaf et al.Exp1.	2012	11	0.82969	0.132907		11	0.930783	0.108742		0.121427	-0.83254	0.197571	0.44449	0.962025	-0.800924	0.800924	0.18285	0.42761				-0.800924
0	19			Tom A. de Graaf et al.Exp1.	2012	11	2.81868	0.929385		11	3.43956	0.947593		0.938533	-0.661543	0.191765	0.437909	0.962025	-0.636421	0.636421	0.177477	0.42128				-0.636421			-1.08058		23.8314	16	3.18908	0.059003
0	19			Tom A. de Graaf et al.Exp1.	2012	11	2.11538	0.67427		11	3.43956	0.947593		0.822366	-1.61021	0.240745	0.490657	0.962025	-1.54906	1.54906	0.222807	0.472025				-1.54906
0	19			Tom A. de Graaf et al.Exp1.	2012	11	1.65385	0.747136		11	3.43956	0.947593		0.853272	-2.09278	0.281358	0.530431	0.962025	-2.01331	2.01331	0.260394	0.510288				-2.01331
0	19			Tom A. de Graaf et al.Exp1.	2012	11	1.71978	1.05694		11	3.43956	0.947593		1.00376	-1.71334	0.248535	0.498533	0.962025	-1.64828	1.64828	0.230017	0.479601				-1.64828
0	19			Tom A. de Graaf et al.Exp1.	2012	11	1.97802	1.05694		11	3.43956	0.947593		1.00376	-1.45607	0.230003	0.479586	0.962025	-1.40077	1.40077	0.212866	0.461374				-1.40077
0	19			Tom A. de Graaf et al.Exp1.	2012	11	2.28022	1.12984		11	3.43956	0.947593		1.04271	-1.11186	0.209914	0.458164	0.962025	-1.06963	1.06963	0.194274	0.440765				-1.06963
0	19			Tom A. de Graaf et al.Exp1.	2012	11	2.53846	1.27564		11	3.43956	0.947593		1.12365	-0.801938	0.196434	0.443209	0.962025	-0.771485	0.771485	0.181798	0.426378				-0.771485
0	19		awareness	Tom A. de Graaf et al.Exp1.	2012	11	2.65385	1.2574		11	3.43956	0.947593		1.11332	-0.705733	0.193138	0.439474	0.962025	-0.678933	0.678933	0.178748	0.422785				-0.678933
0	19			Tom A. de Graaf et al.Exp1.	2012	11	2.83516	0.947626		11	3.2033	0.911143		0.929564	-0.396035	0.185383	0.430561	0.962025	-0.380996	0.380996	0.17157	0.414211				-0.380996
0	19			Tom A. de Graaf et al.Exp1.	2012	11	2.36264	0.765378		11	3.2033	0.911143		0.841423	-0.999093	0.204504	0.452221	0.962025	-0.961153	0.961153	0.189267	0.435049				-0.961153
0	19			Tom A. de Graaf et al.Exp1.	2012	11	1.91209	1.02049		11	3.2033	0.911143		0.967364	-1.33477	0.222309	0.471497	0.962025	-1.28408	1.28408	0.205746	0.453592				-1.28408
0	19			Tom A. de Graaf et al.Exp1.	2012	11	1.6978	1.03873		11	3.2033	0.911143		0.977023	-1.5409	0.235782	0.485573	0.962025	-1.48239	1.48239	0.218214	0.467134				-1.48239
0	19			Tom A. de Graaf et al.Exp1.	2012	11	1.97253	0.984043		11	3.2033	0.911143		0.948294	-1.29788	0.220102	0.46915	0.962025	-1.24859	1.24859	0.203703	0.451334				-1.24859
0	19			Tom A. de Graaf et al.Exp1.	2012	11	2.1978	1.14808		11	3.2033	0.911143		1.03641	-0.970179	0.20321	0.450788	0.962025	-0.933337	0.933337	0.18807	0.43367				-0.933337
0	19			Tom A. de Graaf et al.Exp1.	2012	11	2.45055	1.12984		11	3.2033	0.911143		1.02633	-0.733436	0.194044	0.440504	0.962025	-0.705584	0.705584	0.179586	0.423776				-0.705584
0	19			Tom A. de Graaf et al.Exp1.	2012	11	2.64835	1.11163		11	3.2033	0.911143		1.01634	-0.546026	0.188594	0.434274	0.962025	-0.525291	0.525291	0.174543	0.417783				-0.525291
1	20			Tom A. de Graaf et al.Exp2.	2012	8	0.765109	0.19676		8	0.814565	0.102992		0.157038	-0.314931	0.253099	0.50309	0.945455	-0.297753	0.297753	0.226242	0.475649		-0.509358		-0.297753	-0.509358				36.2491	18	4.26687	0.0691093
1	20			Tom A. de Graaf et al.Exp2.	2012	8	0.835217	0.155258		8	0.814565	0.102992		0.131743	0.15676	0.250768	0.500767	0.945455	0.148209	0.148209	0.224158	0.473453				0.148209
1	20			Tom A. de Graaf et al.Exp2.	2012	8	0.710761	0.150645		8	0.814565	0.102992		0.129037	-0.804451	0.270223	0.51983	0.945455	-0.760572	0.760572	0.241548	0.491476				-0.760572
1	20			Tom A. de Graaf et al.Exp2.	2012	8	0.811848	0.155255		8	0.814565	0.102992		0.131741	-0.0206238	0.250013	0.500013	0.945455	-0.0194989	0.0194989	0.223483	0.47274				-0.0194989
1	20			Tom A. de Graaf et al.Exp2.	2012	8	0.698261	0.235189		8	0.814565	0.102992		0.181551	-0.640615	0.262825	0.512664	0.945455	-0.605672	0.605672	0.234935	0.484701				-0.605672
1	20			Tom A. de Graaf et al.Exp2.	2012	8	0.64337	0.275155		8	0.814565	0.102992		0.207747	-0.824056	0.271221	0.520789	0.945455	-0.779107	0.779107	0.24244	0.492382				-0.779107
1	20			Tom A. de Graaf et al.Exp2.	2012	8	0.744457	0.193685		8	0.814565	0.102992		0.155115	-0.451975	0.256384	0.506344	0.945455	-0.427322	0.427322	0.229177	0.478725				-0.427322
1	20			Tom A. de Graaf et al.Exp2.	2012	8	0.799891	0.189075		8	0.814565	0.102992		0.152244	-0.0963847	0.25029	0.50029	0.945455	-0.0911274	0.0911274	0.223731	0.473002				-0.0911274
1	20			Tom A. de Graaf et al.Exp2.	2012	8	0.876522	0.106066		8	0.814565	0.102992		0.10454	0.592663	0.260977	0.510859	0.945455	0.560336	0.560336	0.233283	0.482994				0.560336
1	20			Tom A. de Graaf et al.Exp2.	2012	8	0.748261	0.14757		8	0.842283	0.104527		0.127873	-0.735277	0.266895	0.516619	0.945455	-0.695171	0.695171	0.238573	0.488439				-0.695171
1	20			Tom A. de Graaf et al.Exp2.	2012	8	0.758587	0.198298		8	0.842283	0.104527		0.158506	-0.528031	0.258713	0.508638	0.945455	-0.49923	0.49923	0.23126	0.480894				-0.49923
1	20			Tom A. de Graaf et al.Exp2.	2012	8	0.724891	0.233654		8	0.842283	0.104527		0.180997	-0.648585	0.263146	0.512977	0.945455	-0.613207	0.613207	0.235222	0.484997				-0.613207
1	20			Tom A. de Graaf et al.Exp2.	2012	8	0.685217	0.242877		8	0.842283	0.104527		0.18697	-0.840062	0.272053	0.521587	0.945455	-0.79424	0.79424	0.243184	0.493137				-0.79424
1	20			Tom A. de Graaf et al.Exp2.	2012	8	0.690109	0.190611		8	0.842283	0.104527		0.153718	-0.989957	0.280625	0.529741	0.945455	-0.935959	0.935959	0.250847	0.500846				-0.935959
1	20			Tom A. de Graaf et al.Exp2.	2012	8	0.643913	0.238264		8	0.842283	0.104527		0.183978	-1.07823	0.28633	0.535099	0.945455	-1.01942	1.01942	0.255946	0.505911				-1.01942
1	20			Tom A. de Graaf et al.Exp2.	2012	8	0.735217	0.212132		8	0.842283	0.104527		0.167221	-0.640265	0.262811	0.512651	0.945455	-0.605342	0.605342	0.234922	0.484688				-0.605342
1	20			Tom A. de Graaf et al.Exp2.	2012	8	0.663478	0.186		8	0.842283	0.104527		0.150868	-1.18518	0.293895	0.542121	0.945455	-1.12053	1.12053	0.262708	0.512551				-1.12053
1	20			Tom A. de Graaf et al.Exp2.	2012	8	0.755326	0.15833		8	0.842283	0.104527		0.134153	-0.648191	0.26313	0.512962	0.945455	-0.612835	0.612835	0.235208	0.484982				-0.612835
1	21			Tony Ro et al.	2003	4	0.95	0.037932		4	0.95	0.068966		0.0556558	0	0.5	0.707107	0.869565	0	0	0.378072	0.614875		-1.03948		0	-1.03948				71.4559	18	8.49791	0.1365
1	21			Tony Ro et al.	2003	4	0.9	0.068966		4	0.95	0.068966		0.068966	-0.724995	0.532851	0.729967	0.869565	-0.63043	0.63043	0.402912	0.634753				-0.63043
1	21			Tony Ro et al.	2003	4	0.922414	0.103448		4	0.95	0.068966		0.0879142	-0.313783	0.506154	0.711445	0.869565	-0.272855	0.272855	0.382725	0.618648				-0.272855
1	21			Tony Ro et al.	2003	4	0.574138	0.210344		4	0.95	0.068966		0.156526	-2.40127	0.860382	0.927568	0.869565	-2.08806	2.08806	0.650572	0.806581				-2.08806
1	21			Tony Ro et al.	2003	4	0.586207	0.186206		4	0.95	0.068966		0.140408	-2.59096	0.919569	0.958941	0.869565	-2.25301	2.25301	0.695326	0.833862				-2.25301
1	21			Tony Ro et al.	2003	4	0.67069	0.144826		4	0.95	0.068966		0.113426	-2.46249	0.878991	0.937545	0.869565	-2.14129	2.14129	0.664643	0.815256				-2.14129
1	21			Tony Ro et al.	2003	4	0.812069	0.1		4	0.95	0.068966		0.0858962	-1.60579	0.66116	0.813117	0.869565	-1.39634	1.39634	0.499932	0.707058				-1.39634
1	21			Tony Ro et al.	2003	4	0.85	0.037932		4	0.95	0.068966		0.0556558	-1.79676	0.701771	0.837718	0.869565	-1.5624	1.5624	0.53064	0.72845				-1.5624
1	21			Tony Ro et al.	2003	4	0.924138	0.031034		4	0.95	0.068966		0.0534762	-0.483617	0.514618	0.717369	0.869565	-0.420536	0.420536	0.389125	0.623799				-0.420536
1	21			Tony Ro et al.	2003	4	0.875862	0.168966		4	0.951724	0.034484		0.12194	-0.622126	0.52419	0.72401	0.869565	-0.540979	0.540979	0.396363	0.629574				-0.540979
1	21			Tony Ro et al.	2003	4	0.874138	0.189656		4	0.951724	0.034484		0.136306	-0.569205	0.52025	0.721283	0.869565	-0.494961	0.494961	0.393383	0.627203				-0.494961
1	21			Tony Ro et al.	2003	4	0.886207	0.075862		4	0.951724	0.034484		0.0589245	-1.11188	0.577267	0.759781	0.869565	-0.966853	0.966853	0.436497	0.660679				-0.966853
1	21			Tony Ro et al.	2003	4	0.862069	0.113794		4	0.951724	0.034484		0.084078	-1.06633	0.571066	0.755689	0.869565	-0.927245	0.927245	0.431808	0.657121				-0.927245
1	21			Tony Ro et al.	2003	4	0.746552	0.21724		4	0.951724	0.034484		0.155535	-1.31914	0.608757	0.780229	0.869565	-1.14707	1.14707	0.460308	0.67846				-1.14707
1	21			Tony Ro et al.	2003	4	0.724138	0.189656		4	0.951724	0.034484		0.136306	-1.66967	0.674238	0.82112	0.869565	-1.45189	1.45189	0.509821	0.714017				-1.45189
1	21			Tony Ro et al.	2003	4	0.836207	0.106896		4	0.951724	0.034484		0.0794226	-1.45446	0.632216	0.79512	0.869565	-1.26475	1.26475	0.478046	0.691409				-1.26475
1	21			Tony Ro et al.	2003	4	0.912069	0.072414		4	0.951724	0.034484		0.0567139	-0.699211	0.530556	0.728393	0.869565	-0.60801	0.60801	0.401177	0.633385				-0.60801
1	21			Tony Ro et al.	2003	4	0.912069	0.082758		4	0.951724	0.034484		0.0633957	-0.625515	0.524454	0.724192	0.869565	-0.543927	0.543927	0.396563	0.629732				-0.543927
1	22			G. Beckers et al.	1995	5	0.967626	0.128695		5	0.931655	0.176951		0.154716	0.232497	0.402703	0.634589	0.903226	0.209997	0.209997	0.328532	0.573177		-0.356262		0.209997	-0.356262				1.04474	3	1.04759	0.17444
1	22			G. Beckers et al.	1995	5	0.589928	0.337823		5	0.931655	0.176951		0.269663	-1.26724	0.480295	0.693033	0.903226	-1.1446	1.1446	0.391832	0.625965				-1.1446
1	22			G. Beckers et al.	1995	5	0.902878	0.209128		5	0.931655	0.176951		0.193709	-0.148558	0.401103	0.633327	0.903226	-0.134181	0.134181	0.327227	0.572038				-0.134181
1	23			J.R.Hotson et al.	1999	4	0.908163	0.102041		4	0.952381	0.061225		0.0841453	-0.525496	0.517259	0.719207	0.869565	-0.456953	0.456953	0.391122	0.625398		-2.65503	-1.32752	-0.228476	-1.32752				40.5163	10	10.4794	0.307376
1	23			J.R.Hotson et al.	1999	4	0.85034	0.142857		4	0.969388	0.051021		0.107264	-1.10986	0.576986	0.759596	0.869565	-0.965093	0.965093	0.436285	0.660518				-0.482546
1	23			J.R.Hotson et al.	1999	4	0.452381	0.258503		4	0.908163	0.085034		0.192425	-2.36862	0.850649	0.922306	0.869565	-2.05967	2.05967	0.643213	0.802005				-1.02984
1	23			J.R.Hotson et al.	1999	4	0.333333	0.078232		4	0.952381	0.078231		0.0782315	-7.91303	4.4135	2.10083	0.869565	-6.88089	6.88089	3.33724	1.82681				-3.44045
1	23			J.R.Hotson et al.	1999	4	0.333333	0.187074		4	0.877551	0.054422		0.137765	-3.95033	1.47532	1.21463	0.869565	-3.43507	3.43507	1.11555	1.0562				-1.71754
1	23			J.R.Hotson et al.	1999	4	0.35034	0.129252		4	0.942177	0.078231		0.106832	-5.53988	2.41814	1.55504	0.869565	-4.81729	4.81729	1.82846	1.35221				-2.40864
1	23			J.R.Hotson et al.	1999	4	0.510204	0.278911		4	0.938776	0.085035		0.206182	-2.07861	0.770038	0.877518	0.869565	-1.80748	1.80748	0.582259	0.763059				-0.903742
1	23			J.R.Hotson et al.	1999	4	0.534014	0.125851		4	0.928571	0.057823		0.0979336	-4.02882	1.51446	1.23064	0.869565	-3.50332	3.50332	1.14515	1.07012				-1.75166
1	23			J.R.Hotson et al.	1999	4	0.676871	0.170068		4	0.945578	0.071428		0.130432	-2.06013	0.765258	0.87479	0.869565	-1.79142	1.79142	0.578645	0.760687				-0.895708
1	23			J.R.Hotson et al.	1999	4	0.809524	0.136055		4	0.911565	0.064626		0.106507	-0.958068	0.557368	0.746571	0.869565	-0.833103	0.833103	0.421451	0.649192				-0.416552
1	24			Erik Corthout et al.(1999)Exp1.	1999	3	0.778281	0.188096		3	0.850679	0.0862094		0.146308	-0.494833	0.687072	0.828898	0.8	-0.395867	0.395867	0.439726	0.663118		-2.83646	-0.567292	-0.0791733	-0.567292				495.959	29	42.5886	0.345503
1	24			Erik Corthout et al.(1999)Exp1.	1999	3	0.628959	0.266469		3	0.850679	0.0862094		0.198038	-1.11959	0.771123	0.878136	0.8	-0.895668	0.895668	0.493518	0.702509				-0.179134
1	24			Erik Corthout et al.(1999)Exp1.	1999	3	0.579186	0.352678		3	0.850679	0.0862094		0.256724	-1.05753	0.759864	0.871702	0.8	-0.846024	0.846024	0.486313	0.697361				-0.169205
1	24			Erik Corthout et al.(1999)Exp1.	1999	3	0.547511	0.407541		3	0.850679	0.0862094		0.294552	-1.02925	0.754946	0.868877	0.8	-0.823401	0.823401	0.483166	0.695101				-0.16468
1	24			Erik Corthout et al.(1999)Exp1.	1999	3	0.434389	0.242958		3	0.850679	0.0862094		0.182292	-2.28364	1.10125	1.04941	0.8	-1.82691	1.82691	0.704802	0.839525				-0.365383
1	24			Erik Corthout et al.(1999)Exp1.	1999	3	0.371041	0.141072		3	0.850679	0.0862094		0.116905	-4.10281	2.06942	1.43855	0.8	-3.28225	3.28225	1.32443	1.15084				-0.65645
1	24			Erik Corthout et al.(1999)Exp1.	1999	3	0.41629	0.188096		3	0.850679	0.0862094		0.146308	-2.96901	1.40125	1.18374	0.8	-2.37521	2.37521	0.8968	0.946995				-0.475041
1	24			Erik Corthout et al.(1999)Exp1.	1999	3	0.221719	0.0940486		3	0.850679	0.0862094		0.0902142	-6.97185	4.71723	2.17192	0.8	-5.57748	5.57748	3.01903	1.73753				-1.1155
1	24			Erik Corthout et al.(1999)Exp1.	1999	3	0.248869	0.188096		3	0.850679	0.0862094		0.146308	-4.11331	2.07661	1.44105	0.8	-3.29065	3.29065	1.32903	1.15284				-0.65813
1	24			Erik Corthout et al.(1999)Exp1.	1999	3	0.312217	0.14891		3	0.850679	0.0862094		0.121668	-4.42567	2.29888	1.51621	0.8	-3.54054	3.54054	1.47128	1.21297				-0.708108
1	24			Erik Corthout et al.(1999)Exp1.	1999	3	0.280543	0.164585		3	0.850679	0.0862094		0.131378	-4.33967	2.23606	1.49535	0.8	-3.47174	3.47174	1.43108	1.19628				-0.694348
1	24			Erik Corthout et al.(1999)Exp1.	1999	3	0.348416	0.203771		3	0.850679	0.0862094		0.156452	-3.21033	1.52552	1.23512	0.8	-2.56827	2.56827	0.976332	0.988095				-0.513653
1	24			Erik Corthout et al.(1999)Exp1.	1999	3	0.39819	0.211608		3	0.850679	0.0862094		0.16157	-2.80057	1.32026	1.14903	0.8	-2.24045	2.24045	0.844969	0.919222				-0.448091
1	24			Erik Corthout et al.(1999)Exp1.	1999	3	0.547511	0.227283		3	0.850679	0.0862094		0.171886	-1.76377	0.925908	0.962241	0.8	-1.41102	1.41102	0.592581	0.769793				-0.282204
1	24			Erik Corthout et al.(1999)Exp1.	1999	3	0.61991	0.0705343		3	0.850679	0.0862094		0.0787628	-2.92993	1.38204	1.1756	0.8	-2.34394	2.34394	0.884505	0.940481				-0.468788
1	24			Erik Corthout et al.(1999)Exp1.	1999	3	0.773756	0.0626985		3	0.850679	0.0862094		0.0753762	-1.02052	0.753455	0.868018	0.8	-0.816416	0.816416	0.482211	0.694414				-0.163283
1	24			Erik Corthout et al.(1999)Exp1.	1999	3	0.570136	0.0313484		3	0.850679	0.0862094		0.0648644	-4.32507	2.22552	1.49182	0.8	-3.46006	3.46006	1.42433	1.19345				-0.692011
1	24			Erik Corthout et al.(1999)Exp1.	1999	3	0.352941	0.0862111		3	0.850679	0.0862094		0.0862102	-5.77354	3.44448	1.85593	0.8	-4.61883	4.61883	2.20447	1.48474				-0.923766
1	24			Erik Corthout et al.(1999)Exp1.	1999	3	0.122172	0.164585		3	0.850679	0.0862094		0.131378	-5.54514	3.22905	1.79695	0.8	-4.43611	4.43611	2.06659	1.43756				-0.887222
1	24			Erik Corthout et al.(1999)Exp1.	1999	3	0.108597	0.0391876		3	0.850679	0.0862094		0.0669617	-11.0822	10.9013	3.3017	0.8	-8.86575	8.86575	6.9768	2.64136				-1.77315
1	24			Erik Corthout et al.(1999)Exp1.	1999	3	0.190045	0.054861		3	0.850679	0.0862094		0.0722557	-9.143	7.63287	2.76276	0.8	-7.3144	7.3144	4.88504	2.21021				-1.46288
1	24			Erik Corthout et al.(1999)Exp1.	1999	3	0.199095	0.109722		3	0.850679	0.0862094		0.0986685	-6.60377	4.30081	2.07384	0.8	-5.28301	5.28301	2.75252	1.65907				-1.0566
1	24			Erik Corthout et al.(1999)Exp1.	1999	3	0.221719	0.0940486		3	0.850679	0.0862094		0.0902142	-6.97185	4.71723	2.17192	0.8	-5.57748	5.57748	3.01903	1.73753				-1.1155
1	24			Erik Corthout et al.(1999)Exp1.	1999	3	0.420814	0.227283		3	0.850679	0.0862094		0.171886	-2.50087	1.18786	1.08989	0.8	-2.0007	2.0007	0.760232	0.871913				-0.400139
1	24			Erik Corthout et al.(1999)Exp1.	1999	3	0.434389	0.250796		3	0.850679	0.0862094		0.187524	-2.21993	1.07734	1.03795	0.8	-1.77594	1.77594	0.689498	0.83036				-0.355188
1	24			Erik Corthout et al.(1999)Exp1.	1999	3	0.506787	0.297819		3	0.850679	0.0862094		0.219235	-1.5686	0.871708	0.933653	0.8	-1.25488	1.25488	0.557893	0.746922				-0.250976
1	24			Erik Corthout et al.(1999)Exp1.	1999	3	0.606335	0.313493		3	0.850679	0.0862094		0.229902	-1.06282	0.760799	0.872238	0.8	-0.850255	0.850255	0.486911	0.69779				-0.170051
1	24			Erik Corthout et al.(1999)Exp1.	1999	3	0.683258	0.297819		3	0.850679	0.0862094		0.219235	-0.763659	0.715265	0.845733	0.8	-0.610927	0.610927	0.457769	0.676587				-0.122185
1	24			Erik Corthout et al.(1999)Exp1.	1999	3	0.719457	0.282144		3	0.850679	0.0862094		0.208611	-0.629026	0.69964	0.836445	0.8	-0.503221	0.503221	0.447769	0.669156				-0.100644
1	25			Erik Corthout et al.(1999)Exp2.	1999	3	0.163507	0.135446		3	0.783175	0.266786		0.211566	-2.92897	1.38157	1.1754	0.8	-2.34317	2.34317	0.884205	0.940322		-1.77729	-0.355458	-0.468634	-0.355458				7.03934	5	3.58858	0.28433
1	25			Erik Corthout et al.(1999)Exp2.	1999	3	0.149289	0.0759313		3	0.783175	0.266786		0.196138	-3.23184	1.53707	1.23978	0.8	-2.58547	2.58547	0.983723	0.991828				-0.517095
1	25			Erik Corthout et al.(1999)Exp2.	1999	3	0.366113	0.225742		3	0.783175	0.266786		0.247117	-1.68771	0.904029	0.950805	0.8	-1.35017	1.35017	0.578579	0.760644				-0.270033
1	25			Erik Corthout et al.(1999)Exp2.	1999	3	0.490521	0.125184		3	0.783175	0.266786		0.208381	-1.40442	0.831032	0.911609	0.8	-1.12353	1.12353	0.53186	0.729288				-0.224706
1	25			Erik Corthout et al.(1999)Exp2.	1999	3	0.379147	0.153914		3	0.783175	0.266786		0.217789	-1.85514	0.953461	0.976453	0.8	-1.48411	1.48411	0.610215	0.781163				-0.296822
1	26			Mikko Hurme et al.(2019)	2019	18	0.769053	0.22496		18	0.981524	0.0349931		0.160983	-1.31983	0.135305	0.367838	0.977778	-1.2905	1.2905	0.129358	0.359664		-1.4075	-0.928948	-0.851731	-0.928948				4.04538	8	1.2234	0.0507202
1	26			Mikko Hurme et al.(2019)	2019	18	0.706697	0.239956		18	0.986143	0.0499917		0.173318	-1.61233	0.147217	0.383689	0.977778	-1.5765	1.5765	0.140747	0.375162				-1.04049
1	26			Mikko Hurme et al.(2019)	2019	18	0.558891	0.499909		18	0.976905	0.0699863		0.356936	-1.17112	0.13016	0.360777	0.977778	-1.14509	1.14509	0.124439	0.35276				-0.755761
1	26			Mikko Hurme et al.(2019)	2019	18	0.926097	0.469916		18	0.981524	0.0499896		0.334155	-0.165872	0.111493	0.333906	0.977778	-0.162186	0.162186	0.106593	0.326486				-0.107043
1	26			Mikko Hurme et al.(2019)	2019	18	0.787529	0.264953		18	0.988453	0.0249948		0.188182	-1.06771	0.126945	0.356293	0.977778	-1.04399	1.04399	0.121365	0.348375				-0.68903
1	26			Mikko Hurme et al.(2019)	2019	18	0.720554	0.339939		18	0.976905	0.0349953		0.241644	-1.06086	0.126742	0.356009	0.977778	-1.03729	1.03729	0.121172	0.348097				-0.68461
1	26			Mikko Hurme et al.(2019)	2019	18	0.307159	0.149973		18	0.863741	0.0949832		0.125526	-4.43399	0.38417	0.619814	0.977778	-4.33545	4.33545	0.367285	0.606041				-2.8614
1	26			Mikko Hurme et al.(2019)	2019	18	0.648961	0.514909		18	0.900693	0.0749865		0.367937	-0.684172	0.117612	0.342947	0.977778	-0.668968	0.668968	0.112443	0.335326				-0.441519
1	27		perception	Mika Koivisto et al. 2021	2021	36	1.85753	0.781226		36	2.13442	0.819844		0.800768	-0.34578	0.0563859	0.237457	0.989247	-0.342062	0.342062	0.0551798	0.234904		-0.225949		-0.342062	-0.225949				0.0548142	2	0.109631	0.0342595
1	27			Mika Koivisto et al. 2021	2021	36	2.07116	0.781823		36	2.15518	0.730727		0.756706	-0.111029	0.0556412	0.235884	0.989247	-0.109835	0.109835	0.054451	0.233347				-0.109835
0	27		awareness	Mika Koivisto et al. 2021	2021	36	1.52249	0.7058		36	1.82653	0.558501		0.636427	-0.477727	0.0571404	0.239041	0.989247	-0.47259	0.47259	0.0559182	0.23647				-0.47259			-0.205983		0.00304155	2	0.110311	0.0279579
0	27			Mika Koivisto et al. 2021	2021	36	1.79819	0.599165		36	1.76135	0.603202		0.601187	0.0612825	0.0555816	0.235758	0.989247	0.0606236	0.0606236	0.0543928	0.233223				0.0606236
1	28			Wenbo Wang et al. 2022	2022	16	0.85462	0.233571		16	1.18562	0.203383		0.218998	-1.51143	0.160694	0.400867	0.97479	-1.47333	1.47333	0.152694	0.390761		-0.934951		-1.47333	-0.934951				61.8008	30	4.30122	0.0391129
1	28			Wenbo Wang et al. 2022	2022	16	1.20645	0.216092		16	1.18562	0.203383		0.209833	0.0992692	0.125154	0.353771	0.97479	0.0967666	0.0967666	0.118923	0.344852				0.0967666
1	28			Wenbo Wang et al. 2022	2022	16	0.99659	0.251051		16	1.18562	0.203383		0.228463	-0.827397	0.135697	0.36837	0.97479	-0.806538	0.806538	0.128941	0.359084				-0.806538
1	28			Wenbo Wang et al. 2022	2022	16	0.56914	0.216092		16	1.18562	0.203383		0.209833	-2.93795	0.259868	0.509772	0.97479	-2.86388	2.86388	0.24693	0.496921				-2.86388
1	28			Wenbo Wang et al. 2022	2022	16	0.78826	0.276469		16	1.18562	0.203383		0.242693	-1.63729	0.166886	0.408517	0.97479	-1.59602	1.59602	0.158578	0.398219				-1.59602
1	28			Wenbo Wang et al. 2022	2022	16	0.75554	0.328918		16	1.19744	0.284413		0.307472	-1.43719	0.157274	0.396577	0.97479	-1.40096	1.40096	0.149444	0.38658				-1.40096
1	28			Wenbo Wang et al. 2022	2022	16	1.21833	0.198612		16	1.19744	0.284413		0.245293	0.0851837	0.125113	0.353714	0.97479	0.0830362	0.0830362	0.118885	0.344797				0.0830362
1	28			Wenbo Wang et al. 2022	2022	16	1.01557	0.249469		16	1.19744	0.284413		0.267513	-0.679837	0.132222	0.363623	0.97479	-0.662699	0.662699	0.125639	0.354456				-0.662699
1	28			Wenbo Wang et al. 2022	2022	16	0.6797	0.336847		16	1.19744	0.284413		0.311734	-1.66082	0.168099	0.409999	0.97479	-1.61895	1.61895	0.15973	0.399662				-1.61895
1	28			Wenbo Wang et al. 2022	2022	16	0.9227	0.259		16	1.19744	0.284413		0.272004	-1.01004	0.14094	0.37542	0.97479	-0.984579	0.984579	0.133924	0.365956				-0.984579
1	28			Wenbo Wang et al. 2022	2022	16	1.45382	0.353204		16	1.44928	0.259526		0.309925	0.0146487	0.125003	0.353558	0.97479	0.0142794	0.0142794	0.11878	0.344645				0.0142794
1	28			Wenbo Wang et al. 2022	2022	16	1.41748	0.317878		16	1.44928	0.259526		0.290172	-0.10959	0.125188	0.353819	0.97479	-0.106827	0.106827	0.118955	0.344899				-0.106827
1	28			Wenbo Wang et al. 2022	2022	16	1.17675	0.317878		16	1.44928	0.259526		0.290172	-0.939201	0.138783	0.372536	0.97479	-0.915524	0.915524	0.131874	0.363144				-0.915524
1	28			Wenbo Wang et al. 2022	2022	16	0.91633	0.28102		16	1.44928	0.259526		0.270487	-1.97034	0.18566	0.430883	0.97479	-1.92067	1.92067	0.176417	0.42002				-1.92067
1	28			Wenbo Wang et al. 2022	2022	16	1.10407	0.327092		16	1.44928	0.259526		0.295248	-1.16922	0.146361	0.382571	0.97479	-1.13974	1.13974	0.139074	0.372926				-1.13974
1	28			Wenbo Wang et al. 2022	2022	16	1.042	0.362418		16	1.41749	0.249541		0.311141	-1.2068	0.147756	0.38439	0.97479	-1.17638	1.17638	0.1404	0.3747				-1.17638
1	28			Wenbo Wang et al. 2022	2022	16	1.42657	0.34399		16	1.41749	0.249541		0.300499	0.030233	0.125014	0.353574	0.97479	0.0294708	0.0294708	0.11879	0.34466				0.0294708
1	28			Wenbo Wang et al. 2022	2022	16	1.21157	0.271816		16	1.41749	0.249541		0.260916	-0.789199	0.134732	0.367058	0.97479	-0.769303	0.769303	0.128024	0.357805				-0.769303
1	28			Wenbo Wang et al. 2022	2022	16	0.96175	0.299459		16	1.41749	0.249541		0.275632	-1.65342	0.167715	0.409531	0.97479	-1.61173	1.61173	0.159366	0.399206				-1.61173
1	28			Wenbo Wang et al. 2022	2022	16	1.16766	0.254918		16	1.41749	0.249541		0.252244	-0.99041	0.140327	0.374602	0.97479	-0.965442	0.965442	0.133341	0.365158				-0.965442
1	28			Wenbo Wang et al. 2022	2022	16	1.64296	0.298551		16	1.43754	0.34448		0.322334	0.637289	0.131346	0.362417	0.97479	0.621222	0.621222	0.124807	0.35328				0.621222
1	28			Wenbo Wang et al. 2022	2022	16	1.55267	0.217408		16	1.43754	0.34448		0.288039	0.399703	0.127496	0.357066	0.97479	0.389627	0.389627	0.121149	0.348065				0.389627
1	28			Wenbo Wang et al. 2022	2022	16	1.1975	0.235776		16	1.43754	0.34448		0.295175	-0.813213	0.135333	0.367876	0.97479	-0.792712	0.792712	0.128596	0.358602				-0.792712
1	28			Wenbo Wang et al. 2022	2022	16	0.76107	0.307745		16	1.43754	0.34448		0.326629	-2.07106	0.19202	0.438201	0.97479	-2.01885	2.01885	0.182461	0.427154				-2.01885
1	28			Wenbo Wang et al. 2022	2022	16	1.16138	0.398071		16	1.43754	0.34448		0.372241	-0.741885	0.1336	0.365513	0.97479	-0.723182	0.723182	0.126949	0.356299				-0.723182
1	28			Wenbo Wang et al. 2022	2022	16	0.9221	0.280173		16	1.39766	0.253388		0.267117	-1.78035	0.174526	0.417763	0.97479	-1.73546	1.73546	0.165837	0.407231				-1.73546
1	28			Wenbo Wang et al. 2022	2022	16	1.47291	0.307745		16	1.39766	0.253388		0.28188	0.266958	0.126114	0.355125	0.97479	0.260228	0.260228	0.119835	0.346172				0.260228
1	28			Wenbo Wang et al. 2022	2022	16	1.1358	0.208224		16	1.39766	0.253388		0.231908	-1.12915	0.144922	0.380686	0.97479	-1.10069	1.10069	0.137707	0.371089				-1.10069
1	28			Wenbo Wang et al. 2022	2022	16	0.83331	0.208224		16	1.39766	0.253388		0.231908	-2.43351	0.217531	0.466402	0.97479	-2.37216	2.37216	0.206701	0.454644				-2.37216
1	28			Wenbo Wang et al. 2022	2022	16	1.14483	0.362857		16	1.39766	0.253388		0.312946	-0.807902	0.135199	0.367694	0.97479	-0.787535	0.787535	0.128468	0.358424				-0.787535
1	29			Mikko Hurme et al. c. Ecp2.	2020	18	0.87517	0.1767		18	0.96353	0.043727		0.128715	-0.68648	0.117656	0.343011	0.977778	-0.671224	0.671224	0.112485	0.335388		-0.996339		-0.671224	-0.996339				0.72592	4	0.484713	0.0529796
1	29			Mikko Hurme et al. c. Ecp2.	2020	18	0.61851	0.29024		18	0.923142	0.070433		0.211187	-1.44247	0.14001	0.374179	0.977778	-1.41042	1.41042	0.133857	0.365864				-1.41042
1	29			Mikko Hurme et al. c. Ecp2.	2020	18	0.792426	0.21737		18	0.925386	0.085006		0.165039	-0.805626	0.120125	0.346591	0.977778	-0.787723	0.787723	0.114846	0.338889				-0.787723
1	29			Mikko Hurme et al. c. Ecp2.	2020	18	0.70546	0.26475		18	0.929873	0.085007		0.19662	-1.14135	0.129204	0.35945	0.977778	-1.11599	1.11599	0.123525	0.351462				-1.11599
1	30			David A. Lloyd et al. exp1	2013	10	0.512648	0.1578		10	1.37943	0.30472		0.242647	-3.57218	0.519012	0.720425	0.957746	-3.42124	3.42124	0.476078	0.689984		-3.42124		-3.42124	-3.42124				0.476078	1	0.476078	0.714118
0	30		awareness	David A. Lloyd et al. exp1	2013	10	0.887015	0.26663		10	1.55818	0.26119		0.263924	-2.54302	0.361674	0.601393	0.957746	-2.43557	2.43557	0.331755	0.575982		-2.43557		-2.43557			-2.43557		0.331755	1	0.331755	0.497633
1	31			David A. Lloyd et al. exp2	2013	10	1.151	0.45494		10	2.19569	0.21628		0.356193	-2.93291	0.415049	0.644243	0.957746	-2.80899	2.80899	0.380716	0.617022		-2.80899		-2.80899	-2.80899				0.380716	1	0.380716	0.571074
0	31		awareness	David A. Lloyd et al. exp2	2013	10	1.48844	0.44002		10	2.59322	0.49968		0.470796	-2.34661	0.337665	0.581089	0.957746	-2.24746	2.24746	0.309733	0.556536		-2.24746		-2.24746			-2.24746		0.309733	1	0.309733	0.464599
1	32			Zaira Cattaneo et al. control exp	2009	11	-440.803	28.8629		11	-459.197	25.4672		27.2181	0.675825	0.192199	0.438405	0.962025	0.650161	0.650161	0.177878	0.421756		0.650161		0.650161	0.650161				0.177878	1	0.177878	0.266818
0	33			Mika Koivisto et al. c	2010	14	1.01462	0.087084		14	0.988388	0.15179		0.123741	0.211975	0.14366	0.379024	0.970874	0.205801	0.205801	0.135413	0.367985		-0.533973		0.205801			-0.533973		6.8496	10	1.52993	0.0495473
0	33			Mika Koivisto et al. c	2010	14	1.03629	0.083346		14	1.05453	0.16346		0.129742	-0.140641	0.14321	0.378431	0.970874	-0.136545	0.136545	0.134989	0.367409				-0.136545
0	33			Mika Koivisto et al. c	2010	14	1.04313	0.10477		14	1.06822	0.16416		0.137705	-0.182198	0.14345	0.378748	0.970874	-0.176892	0.176892	0.135215	0.367716				-0.176892
0	33			Mika Koivisto et al. c	2010	14	0.872064	0.092229		14	1.09559	0.13298		0.114433	-1.95333	0.210991	0.459338	0.970874	-1.89644	1.89644	0.198879	0.445959				-1.89644
0	33		awareness	Mika Koivisto et al. c	2010	14	0.751178	0.089268		14	0.894873	0.13107		0.112134	-1.28146	0.172181	0.414947	0.970874	-1.24413	1.24413	0.162297	0.402861				-1.24413
0	33			Mika Koivisto et al. c	2010	14	0.923384	0.074725		14	1.09445	0.12941		0.105666	-1.61892	0.189659	0.435499	0.970874	-1.57177	1.57177	0.178772	0.422814				-1.57177
0	33			Mika Koivisto et al. c	2010	14	0.998652	0.074725		14	1.01348	0.10581		0.0915958	-0.16186	0.143325	0.378583	0.970874	-0.157146	0.157146	0.135098	0.367556				-0.157146
0	33			Mika Koivisto et al. c	2010	14	1.03971	0.071067		14	1.05453	0.12706		0.102944	-0.144017	0.143228	0.378454	0.970874	-0.139823	0.139823	0.135006	0.367431				-0.139823
0	33			Mika Koivisto et al. c	2010	14	1.01006	0.049122		14	0.922243	0.10947		0.0848429	1.03501	0.161987	0.402476	0.970874	1.00487	1.00487	0.152688	0.390753				1.00487
0	33			Mika Koivisto et al. c	2010	14	0.987248	0.040936		14	1.10357	0.12349		0.0919933	-1.26449	0.17141	0.414016	0.970874	-1.22766	1.22766	0.16157	0.401958				-1.22766
1	34			Mika Koivisto et al. d	2012	16	0.968386	0.16838		16	1.01096	0.038032		0.122062	-0.348797	0.126901	0.356232	0.97479	-0.340004	0.340004	0.120583	0.347251		-1.33733	-0.668663	-0.00170002	-0.668663				18.7015	16	2.53398	0.0464247
1	34			Mika Koivisto et al. d	2012	16	0.928432	0.21189		16	0.947067	0.16843		0.191398	-0.0973661	0.125148	0.353763	0.97479	-0.0949115	0.0949115	0.118918	0.344844				-0.000474557
1	34			Mika Koivisto et al. d	2012	16	0.844592	0.15208		16	1.00031	0.059764		0.115542	-1.34773	0.153381	0.391639	0.97479	-1.31375	1.31375	0.145745	0.381765				-0.00656876
1	34			Mika Koivisto et al. d	2012	16	0.647566	0.27981		16	0.969696	0.14126		0.221639	-1.4534	0.158006	0.397499	0.97479	-1.41676	1.41676	0.150139	0.387478				-0.00708378
1	34			Mika Koivisto et al. d	2012	16	0.867221	0.11134		16	0.992325	0.029882		0.0815154	-1.53473	0.161803	0.402247	0.97479	-1.49604	1.49604	0.153748	0.392107				-0.00748018
1	34			Mika Koivisto et al. d	2012	16	0.469197	0.20646		16	1.08417	0.20374		0.205105	-2.99835	0.26547	0.515238	0.97479	-2.92276	2.92276	0.252254	0.502249				-0.0146138
1	34			Mika Koivisto et al. d	2012	16	0.960399	0.097754		16	0.996319	0.032599		0.0728647	-0.492958	0.128797	0.358883	0.97479	-0.480531	0.480531	0.122385	0.349836				-0.00240265
1	34			Mika Koivisto et al. d	2012	16	0.521111	0.18473		16	1.02427	0.19831		0.19164	-2.62555	0.232711	0.482402	0.97479	-2.55936	2.55936	0.221126	0.47024				-0.0127968
1	34			Mika Koivisto et al. d	2012	16	0.957737	0.12492		16	1.0083	0.032599		0.0912899	-0.553857	0.129793	0.360268	0.97479	-0.539894	0.539894	0.123331	0.351186				-0.00269947
1	34			Mika Koivisto et al. d	2012	16	0.5677	0.19288		16	1.01362	0.17114		0.182334	-2.44564	0.218455	0.467392	0.97479	-2.38398	2.38398	0.20758	0.455609				-0.0119199
1	34			Mika Koivisto et al. d	2012	16	0.983028	0.018973		16	1.01229	0.024449		0.021883	-1.33728	0.152943	0.391079	0.97479	-1.30357	1.30357	0.145328	0.38122				-0.00651784
1	34			Mika Koivisto et al. d	2012	16	0.740745	0.18201		16	1.09083	0.19288		0.187524	-1.86687	0.179457	0.423623	0.97479	-1.81981	1.81981	0.170522	0.412944				-0.00909905
1	34			Mika Koivisto et al. d	2012	16	0.967055	0.051572		16	1.00697	0.027166		0.0412169	-0.968357	0.139652	0.3737	0.97479	-0.943945	0.943945	0.132699	0.364279				-0.00471972
1	34			Mika Koivisto et al. d	2012	16	0.66354	0.16299		16	1.09216	0.18473		0.174199	-2.46051	0.219595	0.46861	0.97479	-2.39848	2.39848	0.208663	0.456796				-0.0119924
1	34			Mika Koivisto et al. d	2012	16	0.987022	0.092321		16	1.01362	0.19288		0.151205	-0.17593	0.125484	0.354237	0.97479	-0.171495	0.171495	0.119236	0.345306				-0.000857475
1	34			Mika Koivisto et al. d	2012	16	0.849896	0.12225		16	1.03093	0.16571		0.145611	-1.24326	0.149151	0.386201	0.97479	-1.21192	1.21192	0.141726	0.376465				-0.00605958
1	35			Henry Railo et al. b	2014	12	0.785102	0.13157		12	0.880271	0.11894		0.125414	-0.758837	0.178663	0.422686	0.965517	-0.73267	0.73267	0.166554	0.40811		-0.888436		-0.73267	-0.888436				0.17222	2	0.34464	0.107688
1	35			Henry Railo et al. b	2014	12	0.607044	0.15663		12	0.769753	0.144		0.150448	-1.08149	0.191034	0.437074	0.965517	-1.0442	1.0442	0.178086	0.422003				-1.0442
0	35		awareness	Henry Railo et al. b	2014	12	0.763613	0.13783		12	0.852642	0.13147		0.134688	-0.661002	0.175769	0.419248	0.965517	-0.638209	0.638209	0.163856	0.404792		-0.783242		-0.638209			-0.783242		0.16852	2	0.337179	0.10536
0	35			Henry Railo et al. b	2014	12	0.560995	0.1629		12	0.717563	0.1628		0.16285	-0.961427	0.185924	0.431189	0.965517	-0.928274	0.928274	0.173323	0.41632				-0.928274
1	36			Henry Railo et al. c	2012	13	0.944693	0.046198		13	0.971508	0.027748		0.0381065	-0.703703	0.163369	0.40419	0.968421	-0.68148	0.68148	0.153214	0.391426		0.402406		-0.68148	0.402406				10.069	12	1.83179	0.0476825
1	36			Henry Railo et al. c	2012	13	0.988268	0.021533		13	0.97486	0.024665		0.023152	0.579123	0.160296	0.40037	0.968421	0.560835	0.560835	0.150332	0.387726				0.560835
1	36			Henry Railo et al. c	2012	13	0.944693	0.046198		13	0.911173	0.049329		0.0477891	0.701405	0.163307	0.404113	0.968421	0.679256	0.679256	0.153156	0.391351				0.679256
1	36			Henry Railo et al. c	2012	13	0.916201	0.055447		13	0.932961	0.049329		0.0524772	-0.319372	0.155808	0.394725	0.968421	-0.309287	0.309287	0.146123	0.38226				-0.309287
1	36			Henry Railo et al. c	2012	13	0.978186	0.024665		13	0.971508	0.027748		0.0262518	0.254371	0.15509	0.393815	0.968421	0.246338	0.246338	0.14545	0.381379				0.246338
1	36			Henry Railo et al. c	2012	13	0.979862	0.04008		13	0.97486	0.024665		0.0332774	0.150305	0.154281	0.392786	0.968421	0.145558	0.145558	0.14469	0.380382				0.145558
1	36			Henry Railo et al. c	2012	13	0.942991	0.030831		13	0.911173	0.049329		0.0411333	0.773518	0.165353	0.406636	0.968421	0.749091	0.749091	0.155074	0.393794				0.749091
1	36			Henry Railo et al. c	2012	13	0.927907	0.058578		13	0.932961	0.049329		0.0541513	-0.0933329	0.154014	0.392446	0.968421	-0.0903856	0.0903856	0.14444	0.380053				-0.0903856
1	36			Henry Railo et al. c	2012	13	0.988242	0.015415		13	0.971508	0.027748		0.0224452	0.745529	0.164535	0.405629	0.968421	0.721986	0.721986	0.154307	0.39282				0.721986
1	36			Henry Railo et al. c	2012	13	0.996622	0.0061662		13	0.97486	0.024665		0.0179775	1.21049	0.182025	0.426643	0.968421	1.17226	1.17226	0.17071	0.41317				1.17226
1	36			Henry Railo et al. c	2012	13	0.961426	0.064745		13	0.911173	0.049329		0.0575555	0.873125	0.168507	0.410496	0.968421	0.845552	0.845552	0.158032	0.397533				0.845552
1	36			Henry Railo et al. c	2012	13	0.973158	0.049329		13	0.932961	0.049329		0.049329	0.814883	0.166616	0.408186	0.968421	0.78915	0.78915	0.156259	0.395296				0.78915
1	37			Niina Salminen-Vaparanta et al.	2012	7	87.1642	9.3351		7	89.7015	6.3149		7.96938	-0.318383	0.289335	0.537898	0.93617	-0.298061	0.298061	0.253577	0.503564		-0.860994	-0.568256	-0.19672	-0.568256				10.5854	9	2.66512	0.0982447
1	37			Niina Salminen-Vaparanta et al.	2012	7	70.597	9.3351		7	89.1045	12.3553		10.9498	-1.69021	0.387743	0.62269	0.93617	-1.58232	1.58232	0.339823	0.582944				-1.04433
1	37			Niina Salminen-Vaparanta et al.	2012	7	62.3881	11.8062		7	87.3134	17.8465		15.1308	-1.64732	0.382631	0.618572	0.93617	-1.54218	1.54218	0.335344	0.579089				-1.01784
1	37			Niina Salminen-Vaparanta et al.	2012	7	64.4776	12.6299		7	88.9552	12.6299		12.6299	-1.93807	0.419861	0.647967	0.93617	-1.81436	1.81436	0.367972	0.606607				-1.19748
1	37			Niina Salminen-Vaparanta et al.	2012	7	69.5522	10.4334		7	89.1045	11.5316		10.9962	-1.77809	0.398628	0.63137	0.93617	-1.66459	1.66459	0.349364	0.59107				-1.09863
1	37			Niina Salminen-Vaparanta et al.	2012	7	83.2836	11.8062		7	87.7612	9.8842		10.8877	-0.411254	0.291755	0.540143	0.93617	-0.385004	0.385004	0.255698	0.505666				-0.254103
1	37			Niina Salminen-Vaparanta et al.	2012	7	90.597	13.7281		7	96.4179	9.6097		11.8492	-0.491248	0.294333	0.542525	0.93617	-0.459891	0.459891	0.257958	0.507895				-0.303528
1	37			Niina Salminen-Vaparanta et al.	2012	7	88.9552	13.179		7	92.0896	9.6097		11.5333	-0.271764	0.288352	0.536984	0.93617	-0.254418	0.254418	0.252716	0.502709				-0.167916
1	37			Niina Salminen-Vaparanta et al.	2012	7	90.7463	6.8641		7	86.5672	20.8667		15.5328	0.26905	0.2883	0.536935	0.93617	0.251877	0.251877	0.25267	0.502663				0.166239
0	37			Niina Salminen-Vaparanta et al.	2012	7	90.8341	7.8339		7	94.3322	8.953		8.41208	-0.415842	0.29189	0.540269	0.93617	-0.389299	0.389299	0.255817	0.505783		-0.865459		-0.389299			-0.865459		10.5349	9	2.6622	0.0978969
0	37			Niina Salminen-Vaparanta et al.	2012	7	81.4045	10.9115		7	95.0927	8.3935		9.73426	-1.40619	0.356335	0.596938	0.93617	-1.31643	1.31643	0.312297	0.558835				-1.31643
0	37			Niina Salminen-Vaparanta et al.	2012	7	62.0889	17.6263		7	93.5718	10.6317		14.5554	-2.16297	0.452801	0.672905	0.93617	-2.02491	2.02491	0.396842	0.629954				-2.02491
0	37		awareness	Niina Salminen-Vaparanta et al.	2012	7	67.5642	16.7869		7	95.8531	5.5956		12.5122	-2.26091	0.468275	0.684307	0.93617	-2.1166	2.1166	0.410403	0.640627				-2.1166
0	37			Niina Salminen-Vaparanta et al.	2012	7	90.0737	13.1497		7	97.8303	3.917		9.702	-0.79949	0.308542	0.555466	0.93617	-0.748459	0.748459	0.270411	0.520011				-0.748459
0	37			Niina Salminen-Vaparanta et al.	2012	7	92.6592	12.0306		7	96.0052	5.3159		9.30038	-0.359771	0.290337	0.538829	0.93617	-0.336807	0.336807	0.254456	0.504436				-0.336807
0	37			Niina Salminen-Vaparanta et al.	2012	7	92.355	15.388		7	96.3094	5.5956		11.578	-0.341541	0.28988	0.538405	0.93617	-0.319741	0.319741	0.254055	0.504039				-0.319741
0	37			Niina Salminen-Vaparanta et al.	2012	7	92.355	10.9115		7	96.1573	3.9169		8.19765	-0.463826	0.293398	0.541662	0.93617	-0.43422	0.43422	0.257138	0.507088				-0.43422
0	37			Niina Salminen-Vaparanta et al.	2012	7	92.355	12.0306		7	93.5718	10.0721		11.0947	-0.109668	0.286144	0.534924	0.93617	-0.102668	0.102668	0.250781	0.50078				-0.102668
1	38			JUHA SILVANTO et al. exp1	2017	16	-621.791	68.8608		16	-613.102	70.0905		69.4784	-0.125073	0.125244	0.353899	0.97479	-0.121919	0.121919	0.119009	0.344977		-0.151922	-0.075961	-0.0609597	-0.075961				3.5068	8	1.00271	0.0430643
1	38			JUHA SILVANTO et al. exp1	2017	16	-552.273	61.4829		16	-589.037	72.5497		67.2444	0.546733	0.129671	0.360098	0.97479	0.53295	0.53295	0.123215	0.35102				0.266475
1	38			JUHA SILVANTO et al. exp1	2017	16	-631.15	76.2388		16	-613.77	67.6311		72.0636	-0.241172	0.125909	0.354836	0.97479	-0.235092	0.235092	0.11964	0.345891				-0.117546
1	38			JUHA SILVANTO et al. exp1	2017	16	-598.396	72.5498		16	-613.102	71.3201		71.9376	0.204426	0.125653	0.354476	0.97479	0.199272	0.199272	0.119397	0.345539				0.099636
1	38			JUHA SILVANTO et al. exp1	2017	16	-660.957	70.6634		16	-593.577	45.1783		59.306	-1.13615	0.145169	0.381011	0.97479	-1.10751	1.10751	0.137942	0.371406				-0.553753
1	38			JUHA SILVANTO et al. exp1	2017	16	-552.015	57.9209		16	-602.393	56.7624		57.3446	0.878511	0.137059	0.370215	0.97479	0.856364	0.856364	0.130236	0.360882				0.428182
1	38			JUHA SILVANTO et al. exp1	2017	16	-647.103	81.0892		16	-586.65	44.0199		65.2427	-0.926593	0.138415	0.372042	0.97479	-0.903234	0.903234	0.131524	0.362663				-0.451617
1	38			JUHA SILVANTO et al. exp1	2017	16	-609.32	55.604		16	-586.65	45.1783		50.6601	-0.447493	0.128129	0.357951	0.97479	-0.436212	0.436212	0.12175	0.348927				-0.218106
1	39			JUHA SILVANTO et al. exp2	2017	17	-643.02	78.614		17	-645.869	60.2707		70.0454	0.0406734	0.117671	0.343033	0.976378	0.0397126	0.0397126	0.112178	0.334929		-0.103125	-0.0515623	0.0198563	-0.0515623				3.1882	8	0.91102	0.0391425
1	39			JUHA SILVANTO et al. exp2	2017	17	-642.308	86.4754		17	-597.436	81.2345		83.8959	-0.534851	0.121854	0.349076	0.976378	-0.522217	0.522217	0.116165	0.34083				-0.261108
1	39			JUHA SILVANTO et al. exp2	2017	17	-655.84	86.4754		17	-640.883	57.6502		73.4899	-0.203528	0.118256	0.343884	0.976378	-0.19872	0.19872	0.112735	0.335761				-0.0993601
1	39			JUHA SILVANTO et al. exp2	2017	17	-623.789	78.614		17	-607.407	57.6502		68.9337	-0.237645	0.118478	0.344206	0.976378	-0.232032	0.232032	0.112946	0.336075				-0.116016
1	39			JUHA SILVANTO et al. exp2	2017	17	-612.015	69.207		17	-601.699	54.6959		62.3749	-0.16538	0.118049	0.343583	0.976378	-0.161473	0.161473	0.112538	0.335467				-0.0807365
1	39			JUHA SILVANTO et al. exp2	2017	17	-545.267	54.6959		17	-594.417	85.9506		72.0387	0.682279	0.124493	0.352835	0.976378	0.666163	0.666163	0.118681	0.344501				0.333081
1	39			JUHA SILVANTO et al. exp2	2017	17	-623.544	45.7659		17	-606.553	66.9745		57.359	-0.29621	0.118937	0.344873	0.976378	-0.289213	0.289213	0.113385	0.336726				-0.144606
1	39			JUHA SILVANTO et al. exp2	2017	17	-604.733	46.8822		17	-597.451	63.6258		55.8846	-0.130296	0.117897	0.343361	0.976378	-0.127218	0.127218	0.112393	0.33525				-0.063609
1	40			Henri Olkoniemi et al. Exp1	2023	12	0.996129	0.05226		12	0.999677	0.0229		0.0403455	-0.08795	0.166828	0.408446	0.965517	-0.0849172	0.0849172	0.155521	0.394361		-0.0849172		-0.0849172	-0.0849172				0.155521	1	0.155521	0.233281
0	40		awareness	Henri Olkoniemi et al. Exp1	2023	12	1.15	0.35		12	1.48	0.35		0.35	-0.942857	0.185187	0.430334	0.965517	-0.910345	0.910345	0.172636	0.415495		-0.910345		-0.910345			-0.910345		0.172636	1	0.172636	0.258954

## Sheet: experimental information 1
study number	study	year	TMS equipment	TMS model	TMS coil	coild string	coil type	visual angle of the stimulus°	the eccentricity of the stimulus°	TMS intensity	TMS intensity data	sample size	task type	Measurement 1	task description 1	Measurement 2	task description 2
1	Mikko Hurme et al. a	2017	NexStim	Eximia	70mm eight	eight	1	0.0572265	2.1	65%MSO	0.65	15	detection	ACC	3AFC: count dot number
2	Francesca Perini et al.	2012	MagVenture	Magpro x 100	70mm eight	eight	1	12.56	1.5	70-80% MSO	0.75	6	orientation	ACC	2AFC Gabor direction
3	Joan A. Camprodon et al.	2010	Magstim	Super Rapid	70mm eight	eight	1	21.16	0	80%MSO	0.8	10	identification	ACC	2AFC bird or mammal
4	Vincenzo Romei et al.	2007	Magstim	Rapid2	70mm eight	eight	1	1.44	3	70%MSO	0.7	15	identification	RT	detection of a white disc
5	Arman Abrahamyan et al.	2015	Magstim	Rapid2	70mm eight	eight	1	33.1662	-	52%MSO	0.52	11	orientation	ACC(threshold)	2AFC Gabor direction
6	Christopher P. G. Allen et al.	2014	Magstim	Super Rapid	9cm round	round	2	1.1583	0	54.4%±11.5%MSO	0.544	16	orientation	ACC	2AFC arrow direction
7	Christianne Jacobs et al. a	2012	Medtronic	Magpro x 100	70mm eight	eight	1	1.488	0.8	70%MSO	0.7	8	orientation	ACC	2AFC arrow direction	seen/unseen	awareness
8	Christianne Jacobs et al. b	2012	Medtronic	Magpro x 100	70mm eight	eight	1	1.488	0.8	70%MSO	0.7	8	orientation	ACC	2AFC arrow direction	seen/unseen	awareness
9	Christianne Jacobs et al.Exp1.c	2014	Medtronic	Magpro x 100	70mm eight	eight	1	-	-	70%MSO	0.7	11	orientation	ACC	2AFC arrow direction	rating	subjective visibility
10	Christianne Jacobs et al.Exp2.c	2014	Medtronic	Magpro x 100	70mm eight	eight	1	0.4576	4	70%MSO	0.7	10	orientation			rating	subjective visibility
11	Henry Railo et al. a	2012	NexStim	Eximia	70mm eight	eight	1	0.0314	2.9	60-70%MSO	0.65	11	identification(location)	ACC & RT	2AFC dot left or right	rating	subjective visibility
12	Mika Koivisto et al.Exp1. a	2012	NexStim	Eximia	70mm eight	eight	1	1.33	2.1	65%MSO	0.65	15	orientation	ACC & RT	2AFC dot left or right	rating	subjective visibility
13	Robin Laycock et al.Exp1.	2007	Magstim	Model 200	9cm round	round	2	16	0	60%MSO	0.6	15	motion orientation	ACC	3AFC motion: left, right, stationary
14	Robin Laycock et al.Exp2.	2007	Magstim	Model 200	9cm round	round	2	16	0	60%MSO	0.6	6	motion orientation
15	Tatiana Aloi Emmanouil et al. Exp1.	2013	Cadwell	MES-10	9cm round	round	2	0.015	0	70.8%MSO	0.708	8	orientation	ACC	2AFC line/color orientation	seen/unseen	awareness
16	Tatiana Aloi Emmanouil et al. Exp2.	2013	Cadwell	MES-10	9cm round	round	2	0.015	0	75.6%MSO	0.756	16	orientation
17	Tom A.C. et al.	2011	MagVenture	Magpro x 100	70mm eight	eight	1	0.000875	4	30%MSO	0.3	8	orientation	ACC	2AFC line orientation	rating	subjective visibility
18	Tom A. de Graaf et al. a	2011	MagVenture	Magpro x 100	70mm eight	eight	1	0.000875	4	58%MSO	0.58	10	orientation	ACC	2AFC line orientation	rating	subjective visibility
19	Tom A. de Graaf et al. b. Exp1.	2012	MagVenture	Magpro x 100	70mm eight	eight	1	0.785	4	70-80%MSO	0.75	11	orientation	ACC	2AFC on grating or face	rating	subjective visibility
20	Tom A. de Graaf et al. b. Exp2.	2012	MagVenture	Magpro x 100	70mm eight	eight	1	0.785	4	70-80%MSO	0.75	8	orientation
21	Tony Ro et al.	2003	Cadwell	MES-10	9cm round	round	2	0.0314	-	53-60%MSO	0.565	4	detection	ACC	detection on the stimuli
22	G. Beckers et al.	1995	Cadwell	MES-10	9cm round	round	2	2.25	5	50%MSO	0.5	5	motion orientation	ACC	2AFC: C orientation
23	J.R.Hotson et al.	1999	Cadwell	MES-10	9cm round	round	2	0.4489	0.65	85-100%MSO	0.925	4	identification	ACC	4AFC: C orientation
24	Erik Corthout et al. Exp1.	1999	Magstim	Model 200	14cm round	round	2	0.0961625	3.5	83.3%MSO	0.833	3	identification	ACC	nAFC: letter identification
25	Erik Corthout et al. Exp2.	1999	Magstim	Model 200	14cm round	round	2	0.0961625	3.5	93.3%MSO	0.933	3	identification
26	Mikko Hurme et al. b	2019	NexStim	Eximia	70mm eight	eight	1	0.0226865	1.36	75%MSO	0.75	18	detection	ACC	3AFC: count dot number
27	Mika Koivisto et al. b	2021	MagVenture	MagPro X100	65mm round	round	2	0.015	0.25	91%MSO	0.91	36	identification	d'	2AFC: horizontal or vertical	rating	confidence
28	Wenbo Wang et al. Exp1.	2022	Magstim	Model 200	140mm round	round	2	16	0	62%MSO	0.62	16	identification	d'	2AFC: Same or different
29	Mikko Hurme et al. c. Exp2.	2020	MagVenture	MagPro X100	65mm eight	eight	1	0.17	2	85%MSO	0.85	18	detection	ACC	2AFC: one or two stimulus
30	David A. Lloyd et al. exp1	2013	Magstim	Rapid 2 system	70mm eight	eight	1	2.5	-	65%MSO	0.65	10	detection	d'	2AFC: left or right	seen/unseen	awareness
31	David A. Lloyd et al. exp2	2013	Magstim	Rapid 2 system	70mm eight	eight	1	2.5	-	65%MSO	0.65	10	detection	d'	2AFC: left or right	seen/unseen	awareness
32	Zaira Cattaneo et al. control exp	2009	Magstim	Model 200	70mm eight	eight	1	0.1963	1	79%MSO	0.79	11	detection	RT	2AFC: left or right
33	Mika Koivisto et al. c	2010	Nexstim	Eximia	70mm eight	eight	1	0.0952	2.939	67.5%MSO	0.675	14	identification			rating	subjective visibility
34	Mika Koivisto et al. d	2012	Nexstim	eXimia	70mm eight	eight	1	0.12	2.6	67.5%MSO	0.675	16	identification	ACC	4AFC: horizontal or vertical×red or blue
35	Henry Railo et al. b	2014	Nexstim	eXimia	70mm eight	eight	1	0.3	2.5	67.5%MSO	0.675	12	detection	ACC/RT	2AFC: go or no-go	seen/unseen	awareness
36	Henry Railo et al. c	2012	Nexstim	eXimia	70mm eight	eight	1	0.1963	2.1	67.5%MSO	0.675	13	identification	ACC	2AFC: red or blue
37	Niina Salminen-Vaparanta et al.	2012	Nexstim	eXimia	70mm eight	eight	1	-	-	55%MSO	0.55	7	identification	ACC	3AFC	rating	subjective visibility
38	JUHA SILVANTO et al. exp1	2017	Nexstim		70mm eight	eight	1	18	0	-	-	16	identification	RT	4AFC
39	JUHA SILVANTO et al. exp2	2017	Magstim		70mm eight	eight	1	18	0	-	-	17	identification	RT	4AFC
40	Henri Olkoniemi et al. Exp1	2023	MagVenture	MagPro X100	65mm eight	eight	1	0.22	2	85%MSO	0.85	12	detection	ACC	2AFC	rating	subjective visibility

## Sheet: experimental information 2
study number	study	year	Figure	Timing	Stimulation details	Target area	Mean age	Sham/control
1	Mikko Hurme et al. a	2017	Fig.2	SOAs = 60, 90 ms	1 pulse, 65% MSO	EVC	25.09(SD=4.38, range: 20–35)	no TMS
2	Francesca Perini et al.	2012	Fig.3	SOAs = 0 ms	1 pulse, 120% phosphene(70-80% MSO)	EVC	26 –36	no TMS
3	Joan A. Camprodon et al.	2010	Fig.2(B)	SOAs = 20, 40, …, 300ms	1 pulse, 80% MSO	EVC		no TMS
4	Vincenzo Romei et al.	2007	Fig.2	SOAs = 30, 45, …, 150ms	1 pulse, 70% MSO	EVC	29.4(range: 25-40)	vertex TMS
5	Arman Abrahamyan et al.	2015	Fig.2	SOAs = 106ms	1 pulse, 60，70，80，90% phosphene(52% MSO, range: 38-70%)	EVC	32 (range: 24-44)	TMS
6	Christopher P. G. Allen et al.	2014	Fig.2(A)	SOAs = 0~40ms/40~80ms/90~130ms/280~320ms	1 pulses, 95% phosphene(54.4±11.5% MSO)	EVC	24	sham
7	Christianne Jacobs et al. a	2012	Fig.3(A、C) & Fig.4(b)	SOAs = -80, -60, -40,…, 300 ms	1 pulse, 70% MSO	EVC	23.6,(range: 19-32)	sham TMS,vertex(TMS)
8	Christianne Jacobs et al. b	2012	Fig.3(A、B)	SOAs = -80, -60, -40,…, 300 ms	1 pulse, 70% MSO	EVC	22.1,(range: 19-26)	sham TMS,vertex(TMS)
9	Christianne Jacobs et al.Exp1.	2014		SOAs =-50, -20, 90, 120ms	1 pulse, 70% MSO	EVC		sham TMS,no TMS
10	Christianne Jacobs et al.Exp2.	2014	Fig.5(A、B)(left)	SOAs = -80，-60，-40，-20，0 ms	1 pulse, 70% MSO	EVC		sham TMS,no TMS
11	Henry Railo et al.	2012	Fig.2(A)	SOAs = -42,-25, 25, 42, 75, 92, 109, 142, 175, 209, 242, 259, and 275 ms	1 pulse, 60-70% MSO	EVC	21-28	ipsilateral
12	Mika Koivisto et al.Exp1. a	2012	Fig.(3)(left)	SOAs = 30ms,60ms,90ms,120ms,150ms,180ms	1 pulse, 65% MSO	EVC	20-30	no TMS
13	Robin Laycock et al.Exp1.	2007	Fig.(3A、4A)	SOAs = 0, 32, 63, 95, 126, 158, 189,and 221 ms	1 pulse, 60% MSO	EVC	24.4±4.9	TMS
14	Robin Laycock et al.Exp2.	2007	Fig.(5A)	SOAs = -105, -42, -10, 10, 63ms	1 pulse, 60% MSO	EVC		TMS
15	Tatiana Aloi Emmanouil et al. Exp1.	2013	Fig2.(a & b)	SOAs = 6, 18, 29, 41, 53, 65, 76, 88, 100, 112, 124, 135, 147, and 159 ms	1 pulse, mean 70.8% MSO	EVC	23.25,(range: 19-30)	no TMS
16	Tatiana Aloi Emmanouil et al. Exp2.	2013	Fig3.(a & b)	SOA:6, 18, 29, 41, 53, 65, 76, 88, 100, 112, 124, 135, 147, and 159 ms	1 pulse, mean 75.6% MSO	EVC	22.9,(range: 19-36)	no TMS
17	Tom A.C. et al.	2011	Fig2.(A & B)	SOAs = -25, 90ms	1 pulse, 30%,35%,40%,45%,50%,55%,60%,65%,70%,75%,80% MSO	EVC	22-28	sham
18	Tom A. de Graaf et al.	2011	Fig2.	SOAs = 0, 10, 20, 30, 40, 50,60, 70, 80, 90, 100, 110, 120, 130, 140, and 150 ms	1 pulse, mean 58% MSO	EVC		no TMS
19	Tom A. de Graaf et al.Exp1.	2012	Fig2.(A & B)	SOAs = 60, 70, 80, 90, 100, 110, 120, and 130 ms	1 pulse, 120% phosphene	EVC	20-42	no TMS
20	Tom A. de Graaf et al.Exp2.	2012	Fig3.	SOAs = 50 ms, 70 ms, 80 ms,85 ms, 90 ms, 95 ms, 100 ms, 110 ms, and 130 ms	1 pulse, 120% phosphene	EVC		no TMS
21	Tony Ro et al.	2003	Fig2. & Fig3	SOAs = 57,71,86,100,114,128,143,157,171ms	1 pulse, 53-60% MSO	EVC		no TMS
22	G. Beckers et al.	1995	Fig.2A	SOAs = 0, 10, 20,…, 100ms		EVC		no TMS
23	J.R.Hotson et al.	1999	Fig.5B(left)	SOAs = 60, 80, 100,…, 240ms	1 pulse, 85-100% MSO	EVC		no TMS
24	Erik Corthout et al. Exp1.	1999		SOAs =-100, -90, -80,…, 190ms	1 pulses, 83.3% MSO	EVC	22-32	TMS
25	Erik Corthout et al. Exp2.	1999		SOAs = -60, -50, -10, 10, 100, 200ms	1 pulses, 93.3% MSO	EVC		TMS
26	Mikko Hurme et al. b	2019	Fig.2(A、B)	45, 60, 90 or 105 ms after the onset of the visual stimulus	1 pulse，75% MSO	EVC	control 18(24.2, SD=4.5,range=20–38,) experiment18(26.2,SD=5.9, range=20–45)	TMS basline
27	Mika Koivisto et al. b	2021	Fig.3(A)	75/155ms	1 pulse	EVC	20–29	ipsilateral
28	Wenbo Wang et al. Exp1.	2022	Fig.2	30, 65, 100, 135, 170 ms	1 pulse	EVC		TMS basline
29	Mikko Hurme et al. c. Ecp2.	2020	Fig3(A)	90ms	1 pulse	EVC	25.5	TMS basline
30	David A. Lloyd et al. exp1	2013	Fig.2A	100ms	1 pulse	EVC	23-50	TMS baseline
31	David A. Lloyd et al. exp2	2013	Fig.5A	100ms	1 pulse	EVC	18-35	TMS baseline
32	Zaira Cattaneo et al. control exp	2009	Fig.5	0ms	1 pulse	EVC	25	TMS baseline
33	Mika Koivisto et al. c	2010	Fig.3	-30/0/30/60/90/120/150/180/210/240	1 pulse	EVC	19-26	TMS baseline
34	Mika Koivisto et al. d	2012	Fig.2	60, 90, 120, 150, 180, 210, 240, or 270 ms	1 pulse	EVC	21-31	TMS baseline
35	Henry Railo et al. b	2014	Fig.3	60ms	1 pulse	EVC	22-35	TMS baseline
36	Henry Railo et al. c	2012	Fig.3B	40/70/100ms	1 pulse	EVC	21-32	no TMS
37	Niina Salminen-Vaparanta et al.	2012	Fig.3A、B	24/44-184ms	1 pulse	EVC	21-27	TMS baseline
38	JUHA SILVANTO et al. exp1	2017	Fig.2	0ms	1 pulse	EVC		TMS baseline
39	JUHA SILVANTO et al. exp2	2017	Fig.3	100ms	1 pulse	EVC		TMS baseline
40	Henri Olkoniemi et al. Exp1	2023	Fig2B、D	100ms	1 pulse	EVC	21-46	ipsilateral
