# Supplementary material for: Meta-analysis of experimental factors influencing single-pulse TMS effects on the early visual cortex
Source: Front Neurosci. 2024 Jun 3;18:1351399. doi: 10.3389/fnins.2024.1351399 (PMC11185874; doi:10.3389/fnins.2024.1351399)
Supplement: Supplementary file 1 [file Data_Sheet_1.ZIP › supplementary information/data_analysis.xlsx]

## Sheet: Sheet1
	study	visual perception	awareness	Timing	TMS equipment	TMS equipment	coil type	coil type	visual angle of the stimulus°	the size of the stimulus log	the eccentricity of the stimulus°	TMS intensity	TMD intensity data	sample size	year
1	Mikko Hurme et al. a. 2017.	-1.63999	100	0.06	NexStim	2	eight	1	0.0572265	-1.2424	2.1	65%MSO	0.65	15	2017
1	Mikko Hurme et al. a. 2017.	-0.733344	100	0.09	NexStim	2	eight	1	0.0572265	-1.2424	2.1	65%MSO	0.65	15	2017
2	Francesca Perini et al. 2012.	-0.130277	100	0	MagVenture	4	eight	1	12.56	1.09899	1.5	70-80% MSO	0.75	6	2012
3	Joan A. Camprodon et al. 2010.	-0.403629	100	0.04	Magstim	1	eight	1	21.16	1.32552	0	80%MSO	0.8	10	2010
3	Joan A. Camprodon et al. 2010.	-0.0414579	100	0.06	Magstim	1	eight	1	21.16	1.32552	0	80%MSO	0.8	10	2010
3	Joan A. Camprodon et al. 2010.	-0.615897	100	0.08	Magstim	1	eight	1	21.16	1.32552	0	80%MSO	0.8	10	2010
3	Joan A. Camprodon et al. 2010.	-1.04948	100	0.1	Magstim	1	eight	1	21.16	1.32552	0	80%MSO	0.8	10	2010
3	Joan A. Camprodon et al. 2010.	-0.687622	100	0.12	Magstim	1	eight	1	21.16	1.32552	0	80%MSO	0.8	10	2010
3	Joan A. Camprodon et al. 2010.	-0.569682	100	0.14	Magstim	1	eight	1	21.16	1.32552	0	80%MSO	0.8	10	2010
3	Joan A. Camprodon et al. 2010.	-0.549767	100	0.16	Magstim	1	eight	1	21.16	1.32552	0	80%MSO	0.8	10	2010
3	Joan A. Camprodon et al. 2010.	-0.515396	100	0.18	Magstim	1	eight	1	21.16	1.32552	0	80%MSO	0.8	10	2010
3	Joan A. Camprodon et al. 2010.	-0.385734	100	0.2	Magstim	1	eight	1	21.16	1.32552	0	80%MSO	0.8	10	2010
3	Joan A. Camprodon et al. 2010.	-0.779958	100	0.22	Magstim	1	eight	1	21.16	1.32552	0	80%MSO	0.8	10	2010
3	Joan A. Camprodon et al. 2010.	-0.583868	100	0.24	Magstim	1	eight	1	21.16	1.32552	0	80%MSO	0.8	10	2010
3	Joan A. Camprodon et al. 2010.	-0.12076	100	0.26	Magstim	1	eight	1	21.16	1.32552	0	80%MSO	0.8	10	2010
3	Joan A. Camprodon et al. 2010.	-0.410762	100	0.28	Magstim	1	eight	1	21.16	1.32552	0	80%MSO	0.8	10	2010
3	Joan A. Camprodon et al. 2010.	-0.343594	100	0.3	Magstim	1	eight	1	21.16	1.32552	0	80%MSO	0.8	10	2010
4	Vincenzo Romei et al. 2007.	-0.461437	100	0.03	Magstim	1	eight	1	1.44	0.158362	3	70%MSO	0.7	15	2007
4	Vincenzo Romei et al. 2007.	-0.326864	100	0.045	Magstim	1	eight	1	1.44	0.158362	3	70%MSO	0.7	15	2007
4	Vincenzo Romei et al. 2007.	0.694996	100	0.06	Magstim	1	eight	1	1.44	0.158362	3	70%MSO	0.7	15	2007
4	Vincenzo Romei et al. 2007.	0.923479	100	0.075	Magstim	1	eight	1	1.44	0.158362	3	70%MSO	0.7	15	2007
4	Vincenzo Romei et al. 2007.	0.0440084	100	0.09	Magstim	1	eight	1	1.44	0.158362	3	70%MSO	0.7	15	2007
4	Vincenzo Romei et al. 2007.	0.325954	100	0.105	Magstim	1	eight	1	1.44	0.158362	3	70%MSO	0.7	15	2007
4	Vincenzo Romei et al. 2007.	0.311542	100	0.12	Magstim	1	eight	1	1.44	0.158362	3	70%MSO	0.7	15	2007
4	Vincenzo Romei et al. 2007.	-0.0196606	100	0.135	Magstim	1	eight	1	1.44	0.158362	3	70%MSO	0.7	15	2007
5	Arman Abrahamyan et al. 2015.	0.94781	100	0.106	Magstim	1	eight	1	33.1662	1.5207	-	52%MSO*0.8	0.416	11	2015
5	Arman Abrahamyan et al. 2015.	1.51551	100	0.106	Magstim	1	eight	1	33.1662	1.5207	-	52%MSO*0.9	0.468	11	2015
6	Christopher P. G. Allen et al. 2014.	0.569649	100	0.02	Magstim	1	round	2	1.1583	0.0638211	0	54.4%±11.5%MSO	0.544	16	2014
6	Christopher P. G. Allen et al. 2014.	-0.0555514	100	0.06	Magstim	1	round	2	1.1583	0.0638211	0	54.4%±11.5%MSO	0.544	16	2014
6	Christopher P. G. Allen et al. 2014.	-0.0504541	100	0.11	Magstim	1	round	2	1.1583	0.0638211	0	54.4%±11.5%MSO	0.544	16	2014
6	Christopher P. G. Allen et al. 2014.	-0.902566	100	0.3	Magstim	1	round	2	1.1583	0.0638211	0	54.4%±11.5%MSO	0.544	16	2014
7	Christianne Jacobs et al. 2012a.	-0.860711	-0.639078	-0.08	Medtronic	3	eight	1	1.488	0.172603	0.8	70%MSO	0.7	8	2012
7	Christianne Jacobs et al. 2012a.	-0.976451	-0.921817	-0.06	Medtronic	3	eight	1	1.488	0.172603	0.8	70%MSO	0.7	8	2012
7	Christianne Jacobs et al. 2012a.	-0.878046	-0.596893	-0.04	Medtronic	3	eight	1	1.488	0.172603	0.8	70%MSO	0.7	8	2012
7	Christianne Jacobs et al. 2012a.	-0.0891382	-0.160057	-0.02	Medtronic	3	eight	1	1.488	0.172603	0.8	70%MSO	0.7	8	2012
7	Christianne Jacobs et al. 2012a.	-0.0921572	-0.186475	0	Medtronic	3	eight	1	1.488	0.172603	0.8	70%MSO	0.7	8	2012
7	Christianne Jacobs et al. 2012a.	-0.0246092	-0.143165	0.02	Medtronic	3	eight	1	1.488	0.172603	0.8	70%MSO	0.7	8	2012
7	Christianne Jacobs et al. 2012a.	-0.156225	0.0564906	0.04	Medtronic	3	eight	1	1.488	0.172603	0.8	70%MSO	0.7	8	2012
7	Christianne Jacobs et al. 2012a.	-0.321407	-0.567946	0.06	Medtronic	3	eight	1	1.488	0.172603	0.8	70%MSO	0.7	8	2012
7	Christianne Jacobs et al. 2012a.	-1.35302	-1.57301	0.08	Medtronic	3	eight	1	1.488	0.172603	0.8	70%MSO	0.7	8	2012
7	Christianne Jacobs et al. 2012a.	-1.56231	-1.69815	0.1	Medtronic	3	eight	1	1.488	0.172603	0.8	70%MSO	0.7	8	2012
7	Christianne Jacobs et al. 2012a.	-1.04	-1.2455	0.12	Medtronic	3	eight	1	1.488	0.172603	0.8	70%MSO	0.7	8	2012
7	Christianne Jacobs et al. 2012a.	-0.340363	-0.294142	0.14	Medtronic	3	eight	1	1.488	0.172603	0.8	70%MSO	0.7	8	2012
7	Christianne Jacobs et al. 2012a.	-0.0366356	-0.391412	0.16	Medtronic	3	eight	1	1.488	0.172603	0.8	70%MSO	0.7	8	2012
7	Christianne Jacobs et al. 2012a.	0.243217	0.087407	0.18	Medtronic	3	eight	1	1.488	0.172603	0.8	70%MSO	0.7	8	2012
7	Christianne Jacobs et al. 2012a.	0.222845	0	0.2	Medtronic	3	eight	1	1.488	0.172603	0.8	70%MSO	0.7	8	2012
7	Christianne Jacobs et al. 2012a.	0.314144	0.0774598	0.22	Medtronic	3	eight	1	1.488	0.172603	0.8	70%MSO	0.7	8	2012
7	Christianne Jacobs et al. 2012a.	-0.184314	0.0218515	0.24	Medtronic	3	eight	1	1.488	0.172603	0.8	70%MSO	0.7	8	2012
7	Christianne Jacobs et al. 2012a.	-0.285585	0.0373724	0.26	Medtronic	3	eight	1	1.488	0.172603	0.8	70%MSO	0.7	8	2012
7	Christianne Jacobs et al. 2012a.	-0.432037	-0.378182	0.28	Medtronic	3	eight	1	1.488	0.172603	0.8	70%MSO	0.7	8	2012
7	Christianne Jacobs et al. 2012a.	-0.0540479	0.116131	0.3	Medtronic	3	eight	1	1.488	0.172603	0.8	70%MSO	0.7	8	2012
8	Christianne Jacobs et al. 2012b.	-1.09334	-1.16429	-0.08	Medtronic	3	eight	1	1.488	0.172603	0.8	70%MSO	0.7	8	2012
8	Christianne Jacobs et al. 2012b.	-1.25088	-1.49493	-0.06	Medtronic	3	eight	1	1.488	0.172603	0.8	70%MSO	0.7	8	2012
8	Christianne Jacobs et al. 2012b.	-0.96206	-0.888261	-0.04	Medtronic	3	eight	1	1.488	0.172603	0.8	70%MSO	0.7	8	2012
8	Christianne Jacobs et al. 2012b.	-0.0236405	-0.150616	-0.02	Medtronic	3	eight	1	1.488	0.172603	0.8	70%MSO	0.7	8	2012
8	Christianne Jacobs et al. 2012b.	0.504238	0.149827	0	Medtronic	3	eight	1	1.488	0.172603	0.8	70%MSO	0.7	8	2012
8	Christianne Jacobs et al. 2012b.	0.34667	0.0880923	0.02	Medtronic	3	eight	1	1.488	0.172603	0.8	70%MSO	0.7	8	2012
8	Christianne Jacobs et al. 2012b.	0.319436	-0.0157277	0.04	Medtronic	3	eight	1	1.488	0.172603	0.8	70%MSO	0.7	8	2012
8	Christianne Jacobs et al. 2012b.	-0.295336	-0.591667	0.06	Medtronic	3	eight	1	1.488	0.172603	0.8	70%MSO	0.7	8	2012
8	Christianne Jacobs et al. 2012b.	-0.986591	-1.43157	0.08	Medtronic	3	eight	1	1.488	0.172603	0.8	70%MSO	0.7	8	2012
8	Christianne Jacobs et al. 2012b.	-1.50118	-1.31858	0.1	Medtronic	3	eight	1	1.488	0.172603	0.8	70%MSO	0.7	8	2012
8	Christianne Jacobs et al. 2012b.	-1.12806	-1.21662	0.12	Medtronic	3	eight	1	1.488	0.172603	0.8	70%MSO	0.7	8	2012
8	Christianne Jacobs et al. 2012b.	-0.666576	-0.564981	0.14	Medtronic	3	eight	1	1.488	0.172603	0.8	70%MSO	0.7	8	2012
8	Christianne Jacobs et al. 2012b.	-0.487116	-0.501457	0.16	Medtronic	3	eight	1	1.488	0.172603	0.8	70%MSO	0.7	8	2012
8	Christianne Jacobs et al. 2012b.	0	0.0978124	0.18	Medtronic	3	eight	1	1.488	0.172603	0.8	70%MSO	0.7	8	2012
8	Christianne Jacobs et al. 2012b.	0.0290353	0.0213592	0.2	Medtronic	3	eight	1	1.488	0.172603	0.8	70%MSO	0.7	8	2012
8	Christianne Jacobs et al. 2012b.	-0.126064	-0.065222	0.22	Medtronic	3	eight	1	1.488	0.172603	0.8	70%MSO	0.7	8	2012
8	Christianne Jacobs et al. 2012b.	-0.121055	-0.0638621	0.24	Medtronic	3	eight	1	1.488	0.172603	0.8	70%MSO	0.7	8	2012
8	Christianne Jacobs et al. 2012b.	-0.40656	-0.185233	0.26	Medtronic	3	eight	1	1.488	0.172603	0.8	70%MSO	0.7	8	2012
8	Christianne Jacobs et al. 2012b.	-0.220614	-0.29905	0.28	Medtronic	3	eight	1	1.488	0.172603	0.8	70%MSO	0.7	8	2012
8	Christianne Jacobs et al. 2012b.	-0.0655567	-0.0305397	0.3	Medtronic	3	eight	1	1.488	0.172603	0.8	70%MSO	0.7	8	2012
9	Christianne Jacobs et al.c.Exp2. 2014.	-1.28977	-0.621137	-0.08	Medtronic	3	eight	1	0.4576	-0.339514	4	70%MSO	0.7	10	2014
9	Christianne Jacobs et al.c.Exp2. 2014.	-1.25517	-1.19247	-0.08	Medtronic	3	eight	1	0.4576	-0.339514	4	70%MSO	0.7	10	2014
9	Christianne Jacobs et al.c.Exp2. 2014.	-1.1852	-0.725262	-0.06	Medtronic	3	eight	1	0.4576	-0.339514	4	70%MSO	0.7	10	2014
9	Christianne Jacobs et al.c.Exp2. 2014.	-1.39902	-0.990703	-0.06	Medtronic	3	eight	1	0.4576	-0.339514	4	70%MSO	0.7	10	2014
9	Christianne Jacobs et al.c.Exp1. 2014.	-1.12982	-0.327377	-0.05	Medtronic	3	eight	1	-	-	-	35%MSO	0.35	11	2014
9	Christianne Jacobs et al.c.Exp1. 2014.	0.156575	-0.194459	-0.05	Medtronic	3	eight	1	-	-	-	50%MSO	0.5	11	2014
9	Christianne Jacobs et al.c.Exp1. 2014.	-0.478295	-0.341113	-0.05	Medtronic	3	eight	1	-	-	-	60%MSO	0.6	11	2014
9	Christianne Jacobs et al.c.Exp1. 2014.	-0.0626232	-0.626939	-0.05	Medtronic	3	eight	1	-	-	-	70%MSO	0.7	11	2014
9	Christianne Jacobs et al.c.Exp1. 2014.	-0.186346	-0.683589	-0.05	Medtronic	3	eight	1	-	-	-	80%MSO	0.8	11	2014
9	Christianne Jacobs et al.c.Exp2. 2014.	-0.699039	-0.517231	-0.04	Medtronic	3	eight	1	0.4576	-0.339514	4	70%MSO	0.7	10	2014
9	Christianne Jacobs et al.c.Exp2. 2014.	-0.698354	-0.682494	-0.04	Medtronic	3	eight	1	0.4576	-0.339514	4	70%MSO	0.7	10	2014
9	Christianne Jacobs et al.c.Exp1. 2014.	-0.0160872	-0.322486	-0.02	Medtronic	3	eight	1	-	-	-	35%MSO	0.35	11	2014
9	Christianne Jacobs et al.c.Exp1. 2014.	-0.144136	-0.289199	-0.02	Medtronic	3	eight	1	-	-	-	50%MSO	0.5	11	2014
9	Christianne Jacobs et al.c.Exp1. 2014.	-0.913007	-0.790132	-0.02	Medtronic	3	eight	1	-	-	-	60%MSO	0.6	11	2014
9	Christianne Jacobs et al.c.Exp1. 2014.	-1.011	-1.43558	-0.02	Medtronic	3	eight	1	-	-	-	70%MSO	0.7	11	2014
9	Christianne Jacobs et al.c.Exp1. 2014.	-1.67141	-1.70912	-0.02	Medtronic	3	eight	1	-	-	-	80%MSO	0.8	11	2014
9	Christianne Jacobs et al.c.Exp2. 2014.	-0.150274	-0.220231	-0.02	Medtronic	3	eight	1	0.4576	-0.339514	4	70%MSO	0.7	10	2014
9	Christianne Jacobs et al.c.Exp2. 2014.	-0.346114	-0.338923	-0.02	Medtronic	3	eight	1	0.4576	-0.339514	4	70%MSO	0.7	10	2014
9	Christianne Jacobs et al.c.Exp2. 2014.	0.269219	-0.251035	0	Medtronic	3	eight	1	0.4576	-0.339514	4	70%MSO	0.7	10	2014
9	Christianne Jacobs et al.c.Exp2. 2014.	-0.0432502	-0.334956	0	Medtronic	3	eight	1	0.4576	-0.339514	4	70%MSO	0.7	10	2014
9	Christianne Jacobs et al.c.Exp1. 2014.	-0.671126	-0.210096	0.09	Medtronic	3	eight	1	-	-	-	35%MSO	0.35	11	2014
9	Christianne Jacobs et al.c.Exp1. 2014.	-0.178337	-0.640311	0.09	Medtronic	3	eight	1	-	-	-	50%MSO	0.5	11	2014
9	Christianne Jacobs et al.c.Exp1. 2014.	-1.13866	-1.02022	0.09	Medtronic	3	eight	1	-	-	-	60%MSO	0.6	11	2014
9	Christianne Jacobs et al.c.Exp1. 2014.	-1.04705	-1.3343	0.09	Medtronic	3	eight	1	-	-	-	70%MSO	0.7	11	2014
9	Christianne Jacobs et al.c.Exp1. 2014.	-1.23544	-1.85167	0.09	Medtronic	3	eight	1	-	-	-	80%MSO	0.8	11	2014
9	Christianne Jacobs et al.c.Exp1. 2014.	-0.58039	-0.245451	0.12	Medtronic	3	eight	1	-	-	-	35%MSO	0.35	11	2014
9	Christianne Jacobs et al.c.Exp1. 2014.	-0.298648	-0.39266	0.12	Medtronic	3	eight	1	-	-	-	50%MSO	0.5	11	2014
9	Christianne Jacobs et al.c.Exp1. 2014.	-0.766189	-0.599012	0.12	Medtronic	3	eight	1	-	-	-	60%MSO	0.6	11	2014
9	Christianne Jacobs et al.c.Exp1. 2014.	-0.138657	-0.659721	0.12	Medtronic	3	eight	1	-	-	-	70%MSO	0.7	11	2014
9	Christianne Jacobs et al.c.Exp1. 2014.	-0.658811	-1.02336	0.12	Medtronic	3	eight	1	-	-	-	80%MSO	0.8	11	2014
10	Henry Railo et al. 2012.a	-0.392069	-0.0938038	-0.042	NexStim	2	eight	1	0.0314	-1.50307	2.9	60-70%MSO	0.65	11	2012
10	Henry Railo et al. 2012.a	0.0314637	-0.147415	-0.025	NexStim	2	eight	1	0.0314	-1.50307	2.9	60-70%MSO	0.65	11	2012
10	Henry Railo et al. 2012.a	-0.619816	-0.256365	0.025	NexStim	2	eight	1	0.0314	-1.50307	2.9	60-70%MSO	0.65	11	2012
10	Henry Railo et al. 2012.a	-0.591637	-0.187576	0.042	NexStim	2	eight	1	0.0314	-1.50307	2.9	60-70%MSO	0.65	11	2012
10	Henry Railo et al. 2012.a	-0.879216	-1.25005	0.075	NexStim	2	eight	1	0.0314	-1.50307	2.9	60-70%MSO	0.65	11	2012
10	Henry Railo et al. 2012.a	-0.429763	-1.00532	0.092	NexStim	2	eight	1	0.0314	-1.50307	2.9	60-70%MSO	0.65	11	2012
10	Henry Railo et al. 2012.a	-0.353615	-0.441995	0.109	NexStim	2	eight	1	0.0314	-1.50307	2.9	60-70%MSO	0.65	11	2012
10	Henry Railo et al. 2012.a	-0.304701	-0.17276	0.142	NexStim	2	eight	1	0.0314	-1.50307	2.9	60-70%MSO	0.65	11	2012
10	Henry Railo et al. 2012.a	-0.235744	0	0.175	NexStim	2	eight	1	0.0314	-1.50307	2.9	60-70%MSO	0.65	11	2012
10	Henry Railo et al. 2012.a	-0.314338	-0.153762	0.209	NexStim	2	eight	1	0.0314	-1.50307	2.9	60-70%MSO	0.65	11	2012
10	Henry Railo et al. 2012.a	-0.330223	-0.125999	0.242	NexStim	2	eight	1	0.0314	-1.50307	2.9	60-70%MSO	0.65	11	2012
10	Henry Railo et al. 2012.a	-0.311877	-0.169213	0.259	NexStim	2	eight	1	0.0314	-1.50307	2.9	60-70%MSO	0.65	11	2012
10	Henry Railo et al. 2012.a	-0.353633	-0.144866	0.275	NexStim	2	eight	1	0.0314	-1.50307	2.9	60-70%MSO	0.65	11	2012
11	Mika Koivisto et al.Exp1. 2012.a	-0.283723	-0.116563	0.03	NexStim	2	eight	1	1.33	0.123852	2.1	65%MSO	0.65	15	2012
11	Mika Koivisto et al.Exp1. 2012.a	-0.0934774	-0.339569	0.03	NexStim	2	eight	1	1.33	0.123852	2.1	65%MSO	0.65	15	2012
11	Mika Koivisto et al.Exp1. 2012.a	-0.109121	-0.468829	0.06	NexStim	2	eight	1	1.33	0.123852	2.1	65%MSO	0.65	15	2012
11	Mika Koivisto et al.Exp1. 2012.a	-0.249971	-0.238987	0.06	NexStim	2	eight	1	1.33	0.123852	2.1	65%MSO	0.65	15	2012
11	Mika Koivisto et al.Exp1. 2012.a	-0.218242	-0.619268	0.09	NexStim	2	eight	1	1.33	0.123852	2.1	65%MSO	0.65	15	2012
11	Mika Koivisto et al.Exp1. 2012.a	-0.753658	-0.18333	0.09	NexStim	2	eight	1	1.33	0.123852	2.1	65%MSO	0.65	15	2012
11	Mika Koivisto et al.Exp1. 2012.a	-0.269748	-0.0582817	0.12	NexStim	2	eight	1	1.33	0.123852	2.1	65%MSO	0.65	15	2012
11	Mika Koivisto et al.Exp1. 2012.a	-0.597705	-0.203139	0.12	NexStim	2	eight	1	1.33	0.123852	2.1	65%MSO	0.65	15	2012
11	Mika Koivisto et al.Exp1. 2012.a	-0.173406	0.190544	0.15	NexStim	2	eight	1	1.33	0.123852	2.1	65%MSO	0.65	15	2012
11	Mika Koivisto et al.Exp1. 2012.a	-0.362891	-0.100463	0.15	NexStim	2	eight	1	1.33	0.123852	2.1	65%MSO	0.65	15	2012
11	Mika Koivisto et al.Exp1. 2012.a	0.0355273	0.387849	0.18	NexStim	2	eight	1	1.33	0.123852	2.1	65%MSO	0.65	15	2012
11	Mika Koivisto et al.Exp1. 2012.a	-0.174977	-0.0109123	0.18	NexStim	2	eight	1	1.33	0.123852	2.1	65%MSO	0.65	15	2012
12	Robin Laycock et al.Exp2. 2007.	-0.726246	100	-0.42	Magstim	1	round	2	16	1.20412	0	60%MSO	0.6	6	2007
12	Robin Laycock et al.Exp2. 2007.	-0.499548	100	-0.01	Magstim	1	round	2	16	1.20412	0	60%MSO	0.6	6	2007
12	Robin Laycock et al.Exp1. 2007.	0.0530144	100	0	Magstim	1	round	2	16	1.20412	0	60%MSO	0.6	15	2007
12	Robin Laycock et al.Exp2. 2007.	0	100	0.01	Magstim	1	round	2	16	1.20412	0	60%MSO	0.6	6	2007
12	Robin Laycock et al.Exp1. 2007.	0.0518995	100	0.032	Magstim	1	round	2	16	1.20412	0	60%MSO	0.6	15	2007
12	Robin Laycock et al.Exp2. 2007.	0.278491	100	0.063	Magstim	1	round	2	16	1.20412	0	60%MSO	0.6	6	2007
12	Robin Laycock et al.Exp1. 2007.	0.389631	100	0.126	Magstim	1	round	2	16	1.20412	0	60%MSO	0.6	15	2007
12	Robin Laycock et al.Exp1. 2007.	0.0975466	100	0.158	Magstim	1	round	2	16	1.20412	0	60%MSO	0.6	15	2007
12	Robin Laycock et al.Exp1. 2007.	-0.258959	100	0.221	Magstim	1	round	2	16	1.20412	0	60%MSO	0.6	15	2007
13	Tatiana Aloi Emmanouil et al. Exp1. 2013.	-1.2569	-1.61306	0.006	Cadwell	5	round	2	0.015	-1.82391	0	70.8%MSO	0.708	8	2013
13	Tatiana Aloi Emmanouil et al. Exp2. 2013.	-1.35722	-1.62394	0.006	Cadwell	5	round	2	0.015	-1.82391	0	75.6%MSO	0.756	16	2013
13	Tatiana Aloi Emmanouil et al. Exp1. 2013.	-1.23397	-2.03376	0.018	Cadwell	5	round	2	0.015	-1.82391	0	70.8%MSO	0.708	8	2013
13	Tatiana Aloi Emmanouil et al. Exp2. 2013.	-1.50685	-1.83638	0.018	Cadwell	5	round	2	0.015	-1.82391	0	75.6%MSO	0.756	16	2013
13	Tatiana Aloi Emmanouil et al. Exp1. 2013.	-1.18454	-1.97472	0.029	Cadwell	5	round	2	0.015	-1.82391	0	70.8%MSO	0.708	8	2013
13	Tatiana Aloi Emmanouil et al. Exp2. 2013.	-1.42754	-1.62378	0.029	Cadwell	5	round	2	0.015	-1.82391	0	75.6%MSO	0.756	16	2013
13	Tatiana Aloi Emmanouil et al. Exp1. 2013.	-1.33965	-2.12195	0.041	Cadwell	5	round	2	0.015	-1.82391	0	70.8%MSO	0.708	8	2013
13	Tatiana Aloi Emmanouil et al. Exp2. 2013.	-1.17583	-1.56941	0.041	Cadwell	5	round	2	0.015	-1.82391	0	75.6%MSO	0.756	16	2013
13	Tatiana Aloi Emmanouil et al. Exp1. 2013.	-1.18472	-2.19164	0.053	Cadwell	5	round	2	0.015	-1.82391	0	70.8%MSO	0.708	8	2013
13	Tatiana Aloi Emmanouil et al. Exp2. 2013.	-0.99387	-1.51125	0.053	Cadwell	5	round	2	0.015	-1.82391	0	75.6%MSO	0.756	16	2013
13	Tatiana Aloi Emmanouil et al. Exp1. 2013.	-1.26268	-1.94567	0.065	Cadwell	5	round	2	0.015	-1.82391	0	70.8%MSO	0.708	8	2013
13	Tatiana Aloi Emmanouil et al. Exp2. 2013.	-1.16569	-1.56939	0.065	Cadwell	5	round	2	0.015	-1.82391	0	75.6%MSO	0.756	16	2013
13	Tatiana Aloi Emmanouil et al. Exp1. 2013.	-0.901324	-2.17254	0.076	Cadwell	5	round	2	0.015	-1.82391	0	70.8%MSO	0.708	8	2013
13	Tatiana Aloi Emmanouil et al. Exp2. 2013.	-1.26706	-1.79173	0.076	Cadwell	5	round	2	0.015	-1.82391	0	75.6%MSO	0.756	16	2013
13	Tatiana Aloi Emmanouil et al. Exp1. 2013.	-1.4754	-3.7296	0.088	Cadwell	5	round	2	0.015	-1.82391	0	70.8%MSO	0.708	8	2013
13	Tatiana Aloi Emmanouil et al. Exp2. 2013.	-1.6237	-2.01031	0.088	Cadwell	5	round	2	0.015	-1.82391	0	75.6%MSO	0.756	16	2013
13	Tatiana Aloi Emmanouil et al. Exp1. 2013.	-1.84299	-3.94031	0.1	Cadwell	5	round	2	0.015	-1.82391	0	70.8%MSO	0.708	8	2013
13	Tatiana Aloi Emmanouil et al. Exp2. 2013.	-1.87502	-2.0547	0.1	Cadwell	5	round	2	0.015	-1.82391	0	75.6%MSO	0.756	16	2013
13	Tatiana Aloi Emmanouil et al. Exp1. 2013.	-1.56183	-3.2134	0.112	Cadwell	5	round	2	0.015	-1.82391	0	70.8%MSO	0.708	8	2013
13	Tatiana Aloi Emmanouil et al. Exp2. 2013.	-1.40494	-1.44502	0.112	Cadwell	5	round	2	0.015	-1.82391	0	75.6%MSO	0.756	16	2013
13	Tatiana Aloi Emmanouil et al. Exp1. 2013.	-1.17615	-2.38313	0.124	Cadwell	5	round	2	0.015	-1.82391	0	70.8%MSO	0.708	8	2013
13	Tatiana Aloi Emmanouil et al. Exp2. 2013.	-0.824433	-1.29747	0.124	Cadwell	5	round	2	0.015	-1.82391	0	75.6%MSO	0.756	16	2013
13	Tatiana Aloi Emmanouil et al. Exp1. 2013.	-0.987897	-2.27596	0.135	Cadwell	5	round	2	0.015	-1.82391	0	70.8%MSO	0.708	8	2013
13	Tatiana Aloi Emmanouil et al. Exp2. 2013.	-0.633463	-0.818049	0.135	Cadwell	5	round	2	0.015	-1.82391	0	75.6%MSO	0.756	16	2013
13	Tatiana Aloi Emmanouil et al. Exp1. 2013.	-0.756358	-1.58225	0.147	Cadwell	5	round	2	0.015	-1.82391	0	70.8%MSO	0.708	8	2013
13	Tatiana Aloi Emmanouil et al. Exp2. 2013.	-0.515169	-0.664957	0.147	Cadwell	5	round	2	0.015	-1.82391	0	75.6%MSO	0.756	16	2013
13	Tatiana Aloi Emmanouil et al. Exp1. 2013.	-0.261637	-1.33814	0.159	Cadwell	5	round	2	0.015	-1.82391	0	70.8%MSO	0.708	8	2013
13	Tatiana Aloi Emmanouil et al. Exp2. 2013.	-0.404674	-0.401735	0.159	Cadwell	5	round	2	0.015	-1.82391	0	75.6%MSO	0.756	16	2013
14	Tom A.C. et al. 2011.	-0.777307	-0.251718	-0.025	MagVenture	4	eight	1	0.000875	-3.05799	4	30%MSO	0.3	8	2011
14	Tom A.C. et al. 2011.	-0.823267	-0.406196	-0.025	MagVenture	4	eight	1	0.000875	-3.05799	4	35%MSO	0.35	8	2011
14	Tom A.C. et al. 2011.	-0.408003	-0.448521	-0.025	MagVenture	4	eight	1	0.000875	-3.05799	4	40%MSO	0.4	8	2011
14	Tom A.C. et al. 2011.	-0.407031	-0.58606	-0.025	MagVenture	4	eight	1	0.000875	-3.05799	4	45%MSO	0.45	8	2011
14	Tom A.C. et al. 2011.	-0.668495	-0.94742	-0.025	MagVenture	4	eight	1	0.000875	-3.05799	4	50%MSO	0.5	8	2011
14	Tom A.C. et al. 2011.	-0.969162	-1.383	-0.025	MagVenture	4	eight	1	0.000875	-3.05799	4	55%MSO	0.55	8	2011
14	Tom A.C. et al. 2011.	-1.48055	-1.87351	-0.025	MagVenture	4	eight	1	0.000875	-3.05799	4	60%MSO	0.6	8	2011
14	Tom A.C. et al. 2011.	-1.42734	-2.31409	-0.025	MagVenture	4	eight	1	0.000875	-3.05799	4	65%MSO	0.65	8	2011
14	Tom A.C. et al. 2011.	-2.45513	-2.88435	-0.025	MagVenture	4	eight	1	0.000875	-3.05799	4	70%MSO	0.7	8	2011
14	Tom A.C. et al. 2011.	-2.58433	-3.41802	-0.025	MagVenture	4	eight	1	0.000875	-3.05799	4	75%MSO	0.75	8	2011
14	Tom A.C. et al. 2011.	-2.50989	-3.64152	-0.025	MagVenture	4	eight	1	0.000875	-3.05799	4	80%MSO	0.8	8	2011
14	Tom A.C. et al. 2011.	-0.125755	0.214072	0.09	MagVenture	4	eight	1	0.000875	-3.05799	4	30%MSO	0.3	8	2011
14	Tom A.C. et al. 2011.	-0.0862265	0.0289285	0.09	MagVenture	4	eight	1	0.000875	-3.05799	4	35%MSO	0.35	8	2011
14	Tom A.C. et al. 2011.	-0.189377	-0.140781	0.09	MagVenture	4	eight	1	0.000875	-3.05799	4	40%MSO	0.4	8	2011
14	Tom A.C. et al. 2011.	-0.180491	-0.188037	0.09	MagVenture	4	eight	1	0.000875	-3.05799	4	45%MSO	0.45	8	2011
14	Tom A.C. et al. 2011.	-0.18728	-0.165455	0.09	MagVenture	4	eight	1	0.000875	-3.05799	4	50%MSO	0.5	8	2011
14	Tom A.C. et al. 2011.	-0.297109	-0.407857	0.09	MagVenture	4	eight	1	0.000875	-3.05799	4	55%MSO	0.55	8	2011
14	Tom A.C. et al. 2011.	-0.424298	-0.896033	0.09	MagVenture	4	eight	1	0.000875	-3.05799	4	60%MSO	0.6	8	2011
14	Tom A.C. et al. 2011.	-1.08541	-1.41615	0.09	MagVenture	4	eight	1	0.000875	-3.05799	4	65%MSO	0.65	8	2011
14	Tom A.C. et al. 2011.	-1.56934	-2.0448	0.09	MagVenture	4	eight	1	0.000875	-3.05799	4	70%MSO	0.7	8	2011
14	Tom A.C. et al. 2011.	-1.68182	-2.3855	0.09	MagVenture	4	eight	1	0.000875	-3.05799	4	75%MSO	0.75	8	2011
14	Tom A.C. et al. 2011.	-1.4281	-2.60761	0.09	MagVenture	4	eight	1	0.000875	-3.05799	4	80%MSO	0.8	8	2011
15	Tom A. de Graaf et al. 2011.a	-0.415557	-0.264794	0	MagVenture	4	eight	1	0.000875	-3.05799	4	58%MSO	0.58	10	2011
15	Tom A. de Graaf et al. 2011.a	0.122536	-0.247876	0.01	MagVenture	4	eight	1	0.000875	-3.05799	4	58%MSO	0.58	10	2011
15	Tom A. de Graaf et al. 2011.a	0.15588	-0.282845	0.02	MagVenture	4	eight	1	0.000875	-3.05799	4	58%MSO	0.58	10	2011
15	Tom A. de Graaf et al. 2011.a	-0.265656	-0.302857	0.03	MagVenture	4	eight	1	0.000875	-3.05799	4	58%MSO	0.58	10	2011
15	Tom A. de Graaf et al. 2011.a	-0.0646357	-0.295811	0.04	MagVenture	4	eight	1	0.000875	-3.05799	4	58%MSO	0.58	10	2011
15	Tom A. de Graaf et al. 2011.a	-0.030332	-0.210485	0.05	MagVenture	4	eight	1	0.000875	-3.05799	4	58%MSO	0.58	10	2011
15	Tom A. de Graaf et al. 2011.a	0	-0.353869	0.06	MagVenture	4	eight	1	0.000875	-3.05799	4	58%MSO	0.58	10	2011
15	Tom A. de Graaf et al. 2011.a	-0.549384	-0.357917	0.07	MagVenture	4	eight	1	0.000875	-3.05799	4	58%MSO	0.58	10	2011
15	Tom A. de Graaf et al. 2011.a	0.0687411	-0.444079	0.08	MagVenture	4	eight	1	0.000875	-3.05799	4	58%MSO	0.58	10	2011
15	Tom A. de Graaf et al. 2011.a	-0.584981	-0.418118	0.09	MagVenture	4	eight	1	0.000875	-3.05799	4	58%MSO	0.58	10	2011
15	Tom A. de Graaf et al. 2011.a	0.179138	-0.273698	0.1	MagVenture	4	eight	1	0.000875	-3.05799	4	58%MSO	0.58	10	2011
15	Tom A. de Graaf et al. 2011.a	-0.399902	-0.361336	0.11	MagVenture	4	eight	1	0.000875	-3.05799	4	58%MSO	0.58	10	2011
15	Tom A. de Graaf et al. 2011.a	0.163892	-0.633717	0.12	MagVenture	4	eight	1	0.000875	-3.05799	4	58%MSO	0.58	10	2011
15	Tom A. de Graaf et al. 2011.a	0.0481747	-0.406826	0.13	MagVenture	4	eight	1	0.000875	-3.05799	4	58%MSO	0.58	10	2011
15	Tom A. de Graaf et al. 2011.a	-0.208988	-0.693232	0.14	MagVenture	4	eight	1	0.000875	-3.05799	4	58%MSO	0.58	10	2011
15	Tom A. de Graaf et al. 2011.a	-0.201525	-0.436965	0.15	MagVenture	4	eight	1	0.000875	-3.05799	4	58%MSO	0.58	10	2011
16	Tom A. de Graaf et al.Exp2. 2012.b	-0.496462	100	0.05	MagVenture	4	eight	1	0.785	-0.10513	4	70-80%MSO	0.75	8	2012
16	Tom A. de Graaf et al.Exp1. 2012.b	-0.560288	-0.508709	0.06	MagVenture	4	eight	1	0.785	-0.10513	4	70-80%MSO	0.75	11	2012
16	Tom A. de Graaf et al.Exp1. 2012.b	-1.49892	-1.25511	0.07	MagVenture	4	eight	1	0.785	-0.10513	4	70-80%MSO	0.75	11	2012
16	Tom A. de Graaf et al.Exp2. 2012.b	-0.17551	100	0.07	MagVenture	4	eight	1	0.785	-0.10513	4	70-80%MSO	0.75	8	2012
16	Tom A. de Graaf et al.Exp1. 2012.b	-1.8294	-1.6487	0.08	MagVenture	4	eight	1	0.785	-0.10513	4	70-80%MSO	0.75	11	2012
16	Tom A. de Graaf et al.Exp2. 2012.b	-0.68689	100	0.08	MagVenture	4	eight	1	0.785	-0.10513	4	70-80%MSO	0.75	8	2012
16	Tom A. de Graaf et al.Exp2. 2012.b	-0.40687	100	0.085	MagVenture	4	eight	1	0.785	-0.10513	4	70-80%MSO	0.75	8	2012
16	Tom A. de Graaf et al.Exp1. 2012.b	-2.60895	-1.56533	0.09	MagVenture	4	eight	1	0.785	-0.10513	4	70-80%MSO	0.75	11	2012
16	Tom A. de Graaf et al.Exp2. 2012.b	-0.770816	100	0.09	MagVenture	4	eight	1	0.785	-0.10513	4	70-80%MSO	0.75	8	2012
16	Tom A. de Graaf et al.Exp2. 2012.b	-0.899261	100	0.095	MagVenture	4	eight	1	0.785	-0.10513	4	70-80%MSO	0.75	8	2012
16	Tom A. de Graaf et al.Exp1. 2012.b	-1.95014	-1.32468	0.1	MagVenture	4	eight	1	0.785	-0.10513	4	70-80%MSO	0.75	11	2012
16	Tom A. de Graaf et al.Exp2. 2012.b	-0.516332	100	0.1	MagVenture	4	eight	1	0.785	-0.10513	4	70-80%MSO	0.75	8	2012
16	Tom A. de Graaf et al.Exp1. 2012.b	-1.40422	-1.00149	0.11	MagVenture	4	eight	1	0.785	-0.10513	4	70-80%MSO	0.75	11	2012
16	Tom A. de Graaf et al.Exp2. 2012.b	-0.60583	100	0.11	MagVenture	4	eight	1	0.785	-0.10513	4	70-80%MSO	0.75	8	2012
16	Tom A. de Graaf et al.Exp1. 2012.b	-0.900381	-0.738534	0.12	MagVenture	4	eight	1	0.785	-0.10513	4	70-80%MSO	0.75	11	2012
16	Tom A. de Graaf et al.Exp1. 2012.b	-0.893393	-0.602112	0.13	MagVenture	4	eight	1	0.785	-0.10513	4	70-80%MSO	0.75	11	2012
16	Tom A. de Graaf et al.Exp2. 2012.b	-0.0262497	100	0.13	MagVenture	4	eight	1	0.785	-0.10513	4	70-80%MSO	0.75	8	2012
17	Tony Ro et al. 2003.	-0.27049	100	0.057	Cadwell	5	round	2	0.0314	-1.50307	-	53-60%MSO	0.565	4	2003
17	Tony Ro et al. 2003.	-0.562696	100	0.071	Cadwell	5	round	2	0.0314	-1.50307	-	53-60%MSO	0.565	4	2003
17	Tony Ro et al. 2003.	-0.619854	100	0.086	Cadwell	5	round	2	0.0314	-1.50307	-	53-60%MSO	0.565	4	2003
17	Tony Ro et al. 2003.	-1.50765	100	0.1	Cadwell	5	round	2	0.0314	-1.50307	-	53-60%MSO	0.565	4	2003
17	Tony Ro et al. 2003.	-1.70004	100	0.114	Cadwell	5	round	2	0.0314	-1.50307	-	53-60%MSO	0.565	4	2003
17	Tony Ro et al. 2003.	-1.79659	100	0.128	Cadwell	5	round	2	0.0314	-1.50307	-	53-60%MSO	0.565	4	2003
17	Tony Ro et al. 2003.	-1.33054	100	0.143	Cadwell	5	round	2	0.0314	-1.50307	-	53-60%MSO	0.565	4	2003
17	Tony Ro et al. 2003.	-1.0852	100	0.157	Cadwell	5	round	2	0.0314	-1.50307	-	53-60%MSO	0.565	4	2003
17	Tony Ro et al. 2003.	-0.482231	100	0.171	Cadwell	5	round	2	0.0314	-1.50307	-	53-60%MSO	0.565	4	2003
18	G. Beckers et al. 1995.	0.209997	100	0.06	Cadwell	5	round	2	2.25	0.352183	5	50%MSO	0.5	5	1995
18	G. Beckers et al. 1995.	-1.1446	100	0.08	Cadwell	5	round	2	2.25	0.352183	5	51%MSO	0.51	5	1995
18	G. Beckers et al. 1995.	-0.134181	100	0.1	Cadwell	5	round	2	2.25	0.352183	5	52%MSO	0.52	5	1995
19	J.R.Hotson et al. 1999.	-0.228476	100	0.06	Cadwell	5	round	2	0.4489	-0.34785	0.65	85-100%MSO	0.925	4	1999
19	J.R.Hotson et al. 1999.	-0.482546	100	0.08	Cadwell	5	round	2	0.4489	-0.34785	0.65	85-100%MSO	0.925	4	1999
19	J.R.Hotson et al. 1999.	-1.02984	100	0.1	Cadwell	5	round	2	0.4489	-0.34785	0.65	85-100%MSO	0.925	4	1999
19	J.R.Hotson et al. 1999.	-3.44045	100	0.12	Cadwell	5	round	2	0.4489	-0.34785	0.65	85-100%MSO	0.925	4	1999
19	J.R.Hotson et al. 1999.	-1.71754	100	0.14	Cadwell	5	round	2	0.4489	-0.34785	0.65	85-100%MSO	0.925	4	1999
19	J.R.Hotson et al. 1999.	-2.40864	100	0.16	Cadwell	5	round	2	0.4489	-0.34785	0.65	85-100%MSO	0.925	4	1999
19	J.R.Hotson et al. 1999.	-0.903742	100	0.18	Cadwell	5	round	2	0.4489	-0.34785	0.65	85-100%MSO	0.925	4	1999
19	J.R.Hotson et al. 1999.	-1.75166	100	0.2	Cadwell	5	round	2	0.4489	-0.34785	0.65	85-100%MSO	0.925	4	1999
19	J.R.Hotson et al. 1999.	-0.895708	100	0.22	Cadwell	5	round	2	0.4489	-0.34785	0.65	85-100%MSO	0.925	4	1999
19	J.R.Hotson et al. 1999.	-0.416552	100	0.24	Cadwell	5	round	2	0.4489	-0.34785	0.65	85-100%MSO	0.925	4	1999
20	Erik Corthout et al. Exp1. 1999.	-0.0791733	100	-0.1	Magstim	1	round	2	0.0961625	-1.01699	3.5	83.3%MSO	0.833	3	1999
20	Erik Corthout et al. Exp1. 1999.	-0.179134	100	-0.09	Magstim	1	round	2	0.0961625	-1.01699	3.5	83.3%MSO	0.833	3	1999
20	Erik Corthout et al. Exp1. 1999.	-0.169205	100	-0.08	Magstim	1	round	2	0.0961625	-1.01699	3.5	83.3%MSO	0.833	3	1999
20	Erik Corthout et al. Exp1. 1999.	-0.16468	100	-0.07	Magstim	1	round	2	0.0961625	-1.01699	3.5	83.3%MSO	0.833	3	1999
20	Erik Corthout et al. Exp1. 1999.	-0.365383	100	-0.06	Magstim	1	round	2	0.0961625	-1.01699	3.5	83.3%MSO	0.833	3	1999
20	Erik Corthout et al. Exp2. 1999.	-0.468634	100	-0.06	Magstim	1	round	2	0.0961625	-1.01699	3.5	93.3%MSO	0.933	3	1999
20	Erik Corthout et al. Exp1. 1999.	-0.65645	100	-0.05	Magstim	1	round	2	0.0961625	-1.01699	3.5	83.3%MSO	0.833	3	1999
20	Erik Corthout et al. Exp2. 1999.	-0.517095	100	-0.05	Magstim	1	round	2	0.0961625	-1.01699	3.5	93.3%MSO	0.933	3	1999
20	Erik Corthout et al. Exp1. 1999.	-0.475041	100	-0.04	Magstim	1	round	2	0.0961625	-1.01699	3.5	83.3%MSO	0.833	3	1999
20	Erik Corthout et al. Exp1. 1999.	-1.1155	100	-0.03	Magstim	1	round	2	0.0961625	-1.01699	3.5	83.3%MSO	0.833	3	1999
20	Erik Corthout et al. Exp1. 1999.	-0.65813	100	-0.02	Magstim	1	round	2	0.0961625	-1.01699	3.5	83.3%MSO	0.833	3	1999
20	Erik Corthout et al. Exp1. 1999.	-0.708108	100	-0.01	Magstim	1	round	2	0.0961625	-1.01699	3.5	83.3%MSO	0.833	3	1999
20	Erik Corthout et al. Exp2. 1999.	-0.270033	100	-0.01	Magstim	1	round	2	0.0961625	-1.01699	3.5	93.3%MSO	0.933	3	1999
20	Erik Corthout et al. Exp1. 1999.	-0.694348	100	0	Magstim	1	round	2	0.0961625	-1.01699	3.5	83.3%MSO	0.833	3	1999
20	Erik Corthout et al. Exp1. 1999.	-0.513653	100	0.01	Magstim	1	round	2	0.0961625	-1.01699	3.5	83.3%MSO	0.833	3	1999
20	Erik Corthout et al. Exp2. 1999.	-0.224706	100	0.01	Magstim	1	round	2	0.0961625	-1.01699	3.5	93.3%MSO	0.933	3	1999
20	Erik Corthout et al. Exp1. 1999.	-0.448091	100	0.02	Magstim	1	round	2	0.0961625	-1.01699	3.5	83.3%MSO	0.833	3	1999
20	Erik Corthout et al. Exp1. 1999.	-0.282204	100	0.03	Magstim	1	round	2	0.0961625	-1.01699	3.5	83.3%MSO	0.833	3	1999
20	Erik Corthout et al. Exp1. 1999.	-0.468788	100	0.04	Magstim	1	round	2	0.0961625	-1.01699	3.5	83.3%MSO	0.833	3	1999
20	Erik Corthout et al. Exp1. 1999.	-0.163283	100	0.06	Magstim	1	round	2	0.0961625	-1.01699	3.5	83.3%MSO	0.833	3	1999
20	Erik Corthout et al. Exp1. 1999.	-0.692011	100	0.07	Magstim	1	round	2	0.0961625	-1.01699	3.5	83.3%MSO	0.833	3	1999
20	Erik Corthout et al. Exp1. 1999.	-0.923766	100	0.08	Magstim	1	round	2	0.0961625	-1.01699	3.5	83.3%MSO	0.833	3	1999
20	Erik Corthout et al. Exp1. 1999.	-0.887222	100	0.09	Magstim	1	round	2	0.0961625	-1.01699	3.5	83.3%MSO	0.833	3	1999
20	Erik Corthout et al. Exp1. 1999.	-1.77315	100	0.1	Magstim	1	round	2	0.0961625	-1.01699	3.5	83.3%MSO	0.833	3	1999
20	Erik Corthout et al. Exp2. 1999.	-0.296822	100	0.1	Magstim	1	round	2	0.0961625	-1.01699	3.5	93.3%MSO	0.933	3	1999
20	Erik Corthout et al. Exp1. 1999.	-1.46288	100	0.11	Magstim	1	round	2	0.0961625	-1.01699	3.5	83.3%MSO	0.833	3	1999
20	Erik Corthout et al. Exp1. 1999.	-1.0566	100	0.12	Magstim	1	round	2	0.0961625	-1.01699	3.5	83.3%MSO	0.833	3	1999
20	Erik Corthout et al. Exp1. 1999.	-1.1155	100	0.13	Magstim	1	round	2	0.0961625	-1.01699	3.5	83.3%MSO	0.833	3	1999
20	Erik Corthout et al. Exp1. 1999.	-0.400139	100	0.14	Magstim	1	round	2	0.0961625	-1.01699	3.5	83.3%MSO	0.833	3	1999
20	Erik Corthout et al. Exp1. 1999.	-0.355188	100	0.15	Magstim	1	round	2	0.0961625	-1.01699	3.5	83.3%MSO	0.833	3	1999
20	Erik Corthout et al. Exp1. 1999.	-0.250976	100	0.16	Magstim	1	round	2	0.0961625	-1.01699	3.5	83.3%MSO	0.833	3	1999
20	Erik Corthout et al. Exp1. 1999.	-0.170051	100	0.17	Magstim	1	round	2	0.0961625	-1.01699	3.5	83.3%MSO	0.833	3	1999
20	Erik Corthout et al. Exp1. 1999.	-0.122185	100	0.18	Magstim	1	round	2	0.0961625	-1.01699	3.5	83.3%MSO	0.833	3	1999
20	Erik Corthout et al. Exp1. 1999.	-0.100644	100	0.19	Magstim	1	round	2	0.0961625	-1.01699	3.5	83.3%MSO	0.833	3	1999
21	Mikko Hurme et al. 2019.b	-0.770381	100	0.045	NexStim	2	eight	1	0.0226865	-1.64423	1.36	75%MSO	0.75	18	2019
21	Mikko Hurme et al. 2019.b	-0.862552	100	0.06	NexStim	2	eight	1	0.0226865	-1.64423	1.36	75%MSO	0.75	18	2019
21	Mikko Hurme et al. 2019.b	-1.80858	100	0.09	NexStim	2	eight	1	0.0226865	-1.64423	1.36	75%MSO	0.75	18	2019
21	Mikko Hurme et al. 2019.b	-0.274281	100	0.105	NexStim	2	eight	1	0.0226865	-1.64423	1.36	75%MSO	0.75	18	2019
22	Mika Koivisto et al. 2021.b	-0.342062	-0.47259	0.075	MagVenture	4	round	2	0.015	-1.82391	0.25	91%MSO	0.91	36	2021
22	Mika Koivisto et al. 2021.b	-0.109835	0.0606236	0.155	MagVenture	4	round	2	0.015	-1.82391	0.25	91%MSO	0.91	36	2021
23	Wenbo Wang et al. 2022	-0.858437	100	0.03	Magstim	1	round	2	16	1.20412	0	62%MSO	0.62	16	2022
23	Wenbo Wang et al. 2022	0.125383	100	0.065	Magstim	1	round	2	16	1.20412	0	62%MSO	0.62	16	2022
23	Wenbo Wang et al. 2022	-0.841244	100	0.1	Magstim	1	round	2	16	1.20412	0	62%MSO	0.62	16	2022
23	Wenbo Wang et al. 2022	-2.06771	100	0.135	Magstim	1	round	2	16	1.20412	0	62%MSO	0.62	16	2022
23	Wenbo Wang et al. 2022	-1.03275	100	0.17	Magstim	1	round	2	16	1.20412	0	62%MSO	0.62	16	2022
24	Mikko Hurme et al. c. Exp2. 2020	-0.996339	100	0.09	MagVenture	4	eight	1	0.17	-0.769551	2	85%MSO	0.85	18	2020
25	David A. Lloyd et al. Exp1. 2013	-3.42124	-2.43557	0.1	Magstim	1	eight	1	2.5	0.39794	-	65%MSO	0.65	10	2013
25	David A. Lloyd et al. Exp2. 2013	-2.80899	-2.24746	0.1	Magstim	1	eight	1	2.5	0.39794	-	65%MSO	0.65	10	2013
26	Zaira Cattaneo et al. control exp. 2009	0.650161	100	0	Magstim	1	eight	1	0.1963	-0.70708	1	79%MSO	0.79	11	2009
27	Mika Koivisto et al. c. 2010	100	0.205801	-0.03	Nexstim	2	eight	1	0.0952	-1.02136	2.939	67.5%MSO	0.675	14	2010
27	Mika Koivisto et al. c. 2010	100	-0.136545	0	Nexstim	2	eight	1	0.0952	-1.02136	2.939	67.5%MSO	0.675	14	2010
27	Mika Koivisto et al. c. 2010	100	-0.176892	0.03	Nexstim	2	eight	1	0.0952	-1.02136	2.939	67.5%MSO	0.675	14	2010
27	Mika Koivisto et al. c. 2010	100	-1.89644	0.06	Nexstim	2	eight	1	0.0952	-1.02136	2.939	67.5%MSO	0.675	14	2010
27	Mika Koivisto et al. c. 2010	100	-1.24413	0.09	Nexstim	2	eight	1	0.0952	-1.02136	2.939	67.5%MSO	0.675	14	2010
27	Mika Koivisto et al. c. 2010	100	-1.57177	0.12	Nexstim	2	eight	1	0.0952	-1.02136	2.939	67.5%MSO	0.675	14	2010
27	Mika Koivisto et al. c. 2010	100	-0.157146	0.15	Nexstim	2	eight	1	0.0952	-1.02136	2.939	67.5%MSO	0.675	14	2010
27	Mika Koivisto et al. c. 2010	100	-0.139823	0.18	Nexstim	2	eight	1	0.0952	-1.02136	2.939	67.5%MSO	0.675	14	2010
27	Mika Koivisto et al. c. 2010	100	1.00487	0.21	Nexstim	2	eight	1	0.0952	-1.02136	2.939	67.5%MSO	0.675	14	2010
27	Mika Koivisto et al. c. 2010	100	-1.22766	0.24	Nexstim	2	eight	1	0.0952	-1.02136	2.939	67.5%MSO	0.675	14	2010
28	Mika Koivisto et al. d. 2012	-0.00108729	100	0.06	Nexstim	2	eight	1	0.012	-1.92082	2.6	67.5%MSO	0.675	16	2012
28	Mika Koivisto et al. d. 2012	-0.00682627	100	0.09	Nexstim	2	eight	1	0.012	-1.92082	2.6	67.5%MSO	0.675	16	2012
28	Mika Koivisto et al. d. 2012	-0.011047	100	0.12	Nexstim	2	eight	1	0.012	-1.92082	2.6	67.5%MSO	0.675	16	2012
28	Mika Koivisto et al. d. 2012	-0.00759973	100	0.15	Nexstim	2	eight	1	0.012	-1.92082	2.6	67.5%MSO	0.675	16	2012
28	Mika Koivisto et al. d. 2012	-0.00730969	100	0.18	Nexstim	2	eight	1	0.012	-1.92082	2.6	67.5%MSO	0.675	16	2012
28	Mika Koivisto et al. d. 2012	-0.00780845	100	0.21	Nexstim	2	eight	1	0.012	-1.92082	2.6	67.5%MSO	0.675	16	2012
28	Mika Koivisto et al. d. 2012	-0.00835605	100	0.24	Nexstim	2	eight	1	0.012	-1.92082	2.6	67.5%MSO	0.675	16	2012
28	Mika Koivisto et al. d. 2012	-0.00345853	100	0.27	Nexstim	2	eight	1	0.012	-1.92082	2.6	67.5%MSO	0.675	16	2012
29	Henry Railo et al. b. 2014	-0.888436	-0.783242	0.06	Nexstim	2	eight	1	0.3	-0.522879	2.5	67.5%MSO	0.675	12	2014
30	Henry Railo et al. c. 2012	-0.00111237	100	0.04	Nexstim	2	eight	1	0.1963	-0.70708	2.1	67.5%MSO	0.675	13	2012
30	Henry Railo et al. c. 2012	0.497715	100	0.07	Nexstim	2	eight	1	0.1963	-0.70708	2.1	67.5%MSO	0.675	13	2012
30	Henry Railo et al. c. 2012	0.783769	100	0.1	Nexstim	2	eight	1	0.1963	-0.70708	2.1	67.5%MSO	0.675	13	2012
30	Henry Railo et al. c. 2012	0.125774	100	0.04	Nexstim	2	eight	1	0.1963	-0.70708	2.1	67.5%MSO	0.675	13	2012
30	Henry Railo et al. c. 2012	0.0275862	100	0.07	Nexstim	2	eight	1	0.1963	-0.70708	2.1	67.5%MSO	0.675	13	2012
30	Henry Railo et al. c. 2012	0.980706	100	0.1	Nexstim	2	eight	1	0.1963	-0.70708	2.1	67.5%MSO	0.675	13	2012
31	Niina Salminen-Vaparanta et al. 2012	-0.19672	-0.389299	0.024	Nexstim	2	eight	1	-	-	-	55%MSO	0.55	7	2012
31	Niina Salminen-Vaparanta et al. 2012	-1.04433	-1.31643	0.044	Nexstim	2	eight	1	-	-	-	55%MSO	0.55	7	2012
31	Niina Salminen-Vaparanta et al. 2012	-1.01784	-2.02491	0.064	Nexstim	2	eight	1	-	-	-	55%MSO	0.55	7	2012
31	Niina Salminen-Vaparanta et al. 2012	-1.19748	-2.1166	0.084	Nexstim	2	eight	1	-	-	-	55%MSO	0.55	7	2012
31	Niina Salminen-Vaparanta et al. 2012	-1.09863	-0.748459	0.104	Nexstim	2	eight	1	-	-	-	55%MSO	0.55	7	2012
31	Niina Salminen-Vaparanta et al. 2012	-0.254103	-0.336807	0.124	Nexstim	2	eight	1	-	-	-	55%MSO	0.55	7	2012
31	Niina Salminen-Vaparanta et al. 2012	-0.303528	-0.319741	0.144	Nexstim	2	eight	1	-	-	-	55%MSO	0.55	7	2012
31	Niina Salminen-Vaparanta et al. 2012	-0.167916	-0.43422	0.164	Nexstim	2	eight	1	-	-	-	55%MSO	0.55	7	2012
31	Niina Salminen-Vaparanta et al. 2012	0.166239	-0.102668	0.184	Nexstim	2	eight	1	-	-	-	55%MSO	0.55	7	2012
32	JUHA SILVANTO et al. Exp1. 2017	-0.075961	100	0	Nexstim	2	eight	1	18	1.25527	0	-	-	16	2017
32	JUHA SILVANTO et al. Exp2. 2017	-0.0515623	100	0.1	Magstim	1	eight	1	18	1.25527	0	-	-	17	2017
33	Henri Olkoniemi et al. Exp1	-0.0849172	-0.910345	0.1	MagVenture	4	eight	1	0.22	-0.657577	2	85%MSO	0.85	12	2023
