# Supplementary material for: Meta-analysis of experimental factors influencing single-pulse TMS effects on the early visual cortex
Source: Front Neurosci. 2024 Jun 3;18:1351399. doi: 10.3389/fnins.2024.1351399 (PMC11185874; doi:10.3389/fnins.2024.1351399)
Supplement: Supplementary file 1 [file Data_Sheet_1.ZIP › supplementary information/data_forest.xlsx]

## Sheet: Perception
study	year		g	abs-g		variance(r=0.5)	se (r=0.5)		L-CI	U-CI	abs-L-CI	abs-U-CI
01 Mikko Hurme et al. a	2017		-1.18666	1.18666		0.116908	0.341918		-1.85682	-0.516506	0.516506	1.85682
02 Francesca Perini et al.	2012		-0.130277	0.130277		0.105884	0.325399		-0.768058	0.507504	-0.507504	0.768058
03 Joan A. Camprodon et al.	2010		-0.504115	0.504115		0.0580678	0.240973		-0.976421	-0.0318082	0.0318082	0.976421
04 Vincenzo Romei et al.	2007		-0.186502	0.186502		0.0447124	0.211453		-0.60095	0.227946	-0.227946	0.60095
05 Arman Abrahamyan et al.	2015		1.23166	1.23166		0.127785	0.35747		0.531018	1.9323	0.531018	1.9323
06 Christopher P. G. Allen et al.	2014		-0.109731	0.109731		0.0539078	0.232181		-0.564805	0.345343	-0.345343	0.564805
07 Christianne Jacobs et al. a	2012		-0.395342	0.395342		0.0680009	0.26077		-0.906451	0.115766	-0.115766	0.906451
08 Christianne Jacobs et al. b	2012		-0.406762	0.406762		0.0684984	0.261722		-0.919738	0.106213	-0.106213	0.919738
09 Christianne Jacobs et al. c. Exp1.	2014		-0.608472	0.608472		0.0522498	0.228582		-1.05649	-0.160451	0.160451	1.05649
10 Christianne Jacobs et al. c. Exp2.	2014		-0.679699	0.679699		0.0658518	0.256616		-1.18267	-0.176731	0.176731	1.18267
11 Henry Railo et al. a	2012		-0.391167	0.391167		0.0531407	0.230523		-0.842991	0.0606575	-0.0606575	0.842991
12 Mika Koivisto et al. a. Exp1.	2012		-0.270949	0.270949		0.0400502	0.200125		-0.663195	0.121296	-0.121296	0.663195
13 Robin Laycock et al. Exp1.	2007		0.0666264	0.0666264		0.051203	0.226281		-0.376884	0.510137	-0.376884	0.510137
14 Robin Laycock et al. Exp2.	2007		-0.236826	0.236826		0.133125	0.364863		-0.951957	0.478305	-0.478305	0.951957
15 Tatiana Aloi Emmanouil et al. Exp1.	2013		-1.18942	1.18942		0.0738116	0.271683		-1.72192	-0.656919	0.656919	1.72192
16 Tatiana Aloi Emmanouil et al. Exp2.	2013		-1.14004	1.14004		0.0394645	0.198657		-1.52941	-0.750672	0.750672	1.52941
17 Tom A.C. et al.	2011		-0.989351	0.989351		0.0768232	0.27717		-1.5326	-0.446097	0.446097	1.5326
18 Tom A. de Graaf et al. a	2011		-0.123912	0.123912		0.0550372	0.2346		-0.583728	0.335904	-0.335904	0.583728
19 Tom A. de Graaf et al. b. Exp1.	2012		-1.45571	1.45571		0.0669212	0.258691		-1.96274	-0.948675	0.948675	1.96274
20 Tom A. de Graaf et al. b. Exp2.	2012		-0.509358	0.509358		0.0691093	0.262886		-1.02462	0.00589968	-0.00589968	1.02462
21 Tony Ro et al.	2003		-1.03948	1.03948		0.1365	0.369458		-1.76362	-0.31534	0.31534	1.76362
22 G. Beckers et al.	1995		-0.356262	0.356262		0.17444	0.41766		-1.17488	0.462353	-0.462353	1.17488
23 J.R.Hotson et al.	1999		-1.32752	1.32752		0.307376	0.554415		-2.41417	-0.240862	0.240862	2.41417
24 Erik Corthout et al. Exp1.	1999		-0.567292	0.567292		0.345503	0.587795		-1.71937	0.584786	-0.584786	1.71937
25 Erik Corthout et al. Exp2.	1999		-0.355458	0.355458		0.28433	0.533226		-1.40058	0.689665	-0.689665	1.40058
26 Mikko Hurme et al. b	2019		-0.928948	0.928948		0.0507202	0.225211		-1.37036	-0.487534	0.487534	1.37036
27 Mika Koivisto et al. b	2021		-0.225949	0.225949		0.0342595	0.185093		-0.588731	0.136834	-0.136834	0.588731
28 Wenbo Wang et al.	2022		-0.934951	0.934951		0.0391129	0.19777		-1.32258	-0.547322	0.547322	1.32258
29 Mikko Hurme et al. c. Exp2.	2020		-0.996339	0.996339		0.0529796	0.230173		-1.44748	-0.5452	0.5452	1.44748
30 David A. Lloyd et al. Exp1	2013		-3.42124	3.42124		0.714118	0.845055		-5.07755	-1.76494	1.76494	5.07755
31 David A. Lloyd et al. Exp2	2013		-2.80899	2.80899		0.571074	0.755694		-4.29015	-1.32783	1.32783	4.29015
32 Zaira Cattaneo et al. control exp	2009		0.650161	0.650161		0.266818	0.516544		-0.362265	1.66259	-0.362265	1.66259
33 Mika Koivisto et al. d	2012		-0.668663	0.668663		0.0464247	0.215464		-1.09097	-0.246353	0.246353	1.09097
34 Henry Railo et al. b	2014		-0.888436	0.888436		0.107688	0.328158		-1.53163	-0.245247	0.245247	1.53163
35 Henry Railo et al. c	2012		0.402406	0.402406		0.0476825	0.218363		-0.0255859	0.830398	-0.0255859	0.830398
36 Niina Salminen-Vaparanta et al.	2012		-0.568256	0.568256		0.0982447	0.31344		-1.1826	0.0460864	-0.0460864	1.1826
37 JUHA SILVANTO et al. Exp1	2017		-0.075961	0.075961		0.0430643	0.207519		-0.482699	0.330777	-0.330777	0.482699
38 JUHA SILVANTO et al. Exp2	2017		-0.0515623	0.0515623		0.0391425	0.197845		-0.439338	0.336213	-0.336213	0.439338
39 Henri Olkoniemi et al. Exp1	2023		-0.0849172	0.0849172		0.233281	0.482992		-1.03158	0.861747	-0.861747	1.03158

## Sheet: awareness
study	year		g	abs-g		variance(r=0.5)	se (r=0.5)		L-CI	U-CI	abs-L-CI	abs-U-CI
01 Christianne Jacobs et al. a	2012		-0.419956	0.419956		0.0682856	0.261315		-0.932134	0.0922216	-0.0922216	0.932134
02 Christianne Jacobs et al. b	2012		-0.481275	0.481275		0.0689463	0.262576		-0.995925	0.0333741	-0.0333741	0.995925
03 Christianne Jacobs et al. c. Exp1.	2014		-0.73484	0.73484		0.0533477	0.230971		-1.18754	-0.282136	0.282136	1.18754
04 Christianne Jacobs et al. c. Exp2.	2014		-0.587444	0.587444		0.0631525	0.251302		-1.08	-0.0948932	0.0948932	1.08
05 Henry Railo et al. a	2012		-0.319163	0.319163		0.053362	0.231002		-0.771927	0.133601	-0.133601	0.771927
06 Mika Koivisto et al. a. Exp1.	2012		-0.146746	0.146746		0.0399053	0.199763		-0.538281	0.24479	-0.24479	0.538281
07 Tatiana Aloi Emmanouil et al. Exp1.	2013		-2.47707	2.47707		0.117326	0.342529		-3.14842	-1.80571	1.80571	3.14842
08 Tatiana Aloi Emmanouil et al. Exp2.	2013		-1.45972	1.45972		0.0413254	0.203287		-1.85816	-1.06128	1.06128	1.85816
09 Tom A.C. et al.	2011		-1.28017	1.28017		0.0874417	0.295705		-1.85975	-0.700583	0.700583	1.85975
10 Tom A. de Graaf et al. a.	2011		-0.374027	0.374027		0.0556223	0.235844		-0.836281	0.0882273	-0.0882273	0.836281
11 Tom A. de Graaf et al. b. Exp1.	2012		-1.08058	1.08058		0.059003	0.242905		-1.55668	-0.604488	0.604488	1.55668
12 Mika Koivisto et al. b	2021		-0.205983	0.205983		0.0279579	0.167206		-0.533708	0.121741	-0.121741	0.533708
13 David A. Lloyd et al. exp1	2013		-2.43557	2.43557		0.497633	0.705431		-3.81821	-1.05292	1.05292	3.81821
14 David A. Lloyd et al. exp2	2013		-2.24746	2.24746		0.464599	0.681615		-3.58343	-0.911496	0.911496	3.58343
15 Mika Koivisto et al. c	2010		-0.533973	0.533973		0.0495473	0.222592		-0.970254	-0.0976927	0.0976927	0.970254
16 Henry Railo et al. b	2014		-0.783242	0.783242		0.10536	0.324592		-1.41944	-0.147042	0.147042	1.41944
17 Niina Salminen-Vaparanta et al.	2012		-0.865459	0.865459		0.0978969	0.312885		-1.47871	-0.252205	0.252205	1.47871
18 Henri Olkoniemi et al. Exp1	2023		-0.910345	0.910345		0.258954	0.508875		-1.90774	0.0870499	-0.0870499	1.90774
