# Supplementary material for: Meta-analysis of experimental factors influencing single-pulse TMS effects on the early visual cortex
Source: Front Neurosci. 2024 Jun 3;18:1351399. doi: 10.3389/fnins.2024.1351399 (PMC11185874; doi:10.3389/fnins.2024.1351399)
Supplement: Supplementary file 1 [file Data_Sheet_1.ZIP › supplementary information/data-objective-Supplementary.xlsx]

## Sheet: original data
study number	study	year	case_n	case_mean	case_SD	control_n	control_mean	control_SD	Note: This dataset was extracted from the original articles, including reaction time [RT], accuracy [ACC] and d-prime. There were 465 experimental group data and 465 control group data.
1	Mikko Hurme et al. Result1.	2017	15	0.656651	0.103012	15	0.947627	0.123901
1	Mikko Hurme et al. Result2.	2017	15	0.495005	0.332329	15	0.887033	0.353901
2	Francesca Perini et al. Result1.	2012	6	0.535638	0.0605857	6	0.607447	0.0801302
2	Francesca Perini et al. Result2.	2012	6	0.672872	0.0918559	6	0.754255	0.0938106
2	Francesca Perini et al. Result3.	2012	6	0.834043	0.04886	6	0.859574	0.0664485
2	Francesca Perini et al. Result4.	2012	6	0.489362	0.0410412	6	0.481383	0.0586322
2	Francesca Perini et al. Result5.	2012	6	0.551596	0.0918559	6	0.518085	0.0801302
2	Francesca Perini et al. Result6.	2012	6	0.680851	0.128989	6	0.623404	0.138761
2	Francesca Perini et al. Result7.	2012	6	0.767021	0.140716	6	0.719149	0.123126
3	Joan A. Camprodon et al. Result1.	2010	10	0.72585	0.157306	10	0.780272	0.0927702
3	Joan A. Camprodon et al. Result2.	2010	10	0.77517	0.138484	10	0.780272	0.0927702
3	Joan A. Camprodon et al. Result3.	2010	10	0.707993	0.129073	10	0.780272	0.0927702
3	Joan A. Camprodon et al. Result4.	2010	10	0.663776	0.118317	10	0.780272	0.0927702
3	Joan A. Camprodon et al. Result5.	2010	10	0.716497	0.0847032	10	0.780272	0.0927702
3	Joan A. Camprodon et al. Result6.	2010	10	0.709694	0.139828	10	0.780272	0.0927702
3	Joan A. Camprodon et al. Result7.	2010	10	0.72585	0.0968036	10	0.780272	0.0927702
3	Joan A. Camprodon et al. Result8.	2010	10	0.729252	0.0968052	10	0.780272	0.0927702
3	Joan A. Camprodon et al. Result9.	2010	10	0.737755	0.116971	10	0.780272	0.0927702
3	Joan A. Camprodon et al. Result10.	2010	10	0.679082	0.149241	10	0.780272	0.0927702
3	Joan A. Camprodon et al. Result11.	2010	10	0.728401	0.0766362	10	0.780272	0.0927702
3	Joan A. Camprodon et al. Result12.	2010	10	0.767517	0.108906	10	0.780272	0.0927702
3	Joan A. Camprodon et al. Result13.	2010	10	0.734354	0.119662	10	0.780272	0.0927702
3	Joan A. Camprodon et al. Result14.	2010	10	0.746259	0.0968052	10	0.780272	0.0927702
4	Vincenzo Romei et al. Result1.	2007	15	8.08989	8.70341	15	-2.13483	18.277
4	Vincenzo Romei et al. Result2.	2007	15	15.8427	19.5826	15	-2.13483	18.277
4	Vincenzo Romei et al. Result3.	2007	15	-8.50746	5.2025	15	-2.13483	18.277
4	Vincenzo Romei et al. Result4.	2007	15	-6.9403	8.67087	15	-2.13483	18.277
4	Vincenzo Romei et al. Result5.	2007	15	-1.45522	10.8385	15	-2.13483	18.277
4	Vincenzo Romei et al. Result6.	2007	15	3.69403	16.4746	15	-2.13483	18.277
4	Vincenzo Romei et al. Result7.	2007	15	3.91791	19.5094	15	-2.13483	18.277
4	Vincenzo Romei et al. Result8.	2007	15	-2.46269	13.8734	15	-2.13483	18.277
5	Arman Abrahamyan et al. Result1.	2015	11	19.7836	1.41587	11	18.5322	1.10543
5	Arman Abrahamyan et al. Result2.	2015	11	19.9298	1.24141	11	18.1345	1.02782
6	Christopher P. G. Allen et al. Result1.	2014	16	0.133439	0.179061	16	0.0420856	0.129662
6	Christopher P. G. Allen et al. Result2.	2014	16	-0.00640517	0.146226	16	0.0021732	0.154713
6	Christopher P. G. Allen et al. Result3.	2014	16	-0.100107	0.188254	16	-0.0923914	0.0948997
6	Christopher P. G. Allen et al. Result4.	2014	16	-0.121595	0.117271	16	-0.00747385	0.128958
7	Christianne Jacobs et al.	2012	8	-0.157812	0.21876	8	-0.003125	0.099437
7	Christianne Jacobs et al.	2012	8	-0.132031	0.14584	8	-0.003125	0.099437
7	Christianne Jacobs et al.	2012	8	-0.141406	0.185615	8	-0.003125	0.099437
7	Christianne Jacobs et al.	2012	8	-0.0125	0.099437	8	-0.003125	0.099437
7	Christianne Jacobs et al.	2012	8	-0.0125	0.0928078	8	-0.003125	0.099437
7	Christianne Jacobs et al.	2012	8	-0.00546875	0.0795497	8	-0.003125	0.099437
7	Christianne Jacobs et al.	2012	8	-0.021875	0.125954	8	-0.003125	0.099437
7	Christianne Jacobs et al.	2012	8	-0.0523437	0.178986	8	-0.003125	0.099437
7	Christianne Jacobs et al.	2012	8	-0.228125	0.198875	8	-0.003125	0.099437
7	Christianne Jacobs et al.	2012	8	-0.209375	0.145842	8	-0.003125	0.099437
7	Christianne Jacobs et al.	2012	8	-0.132031	0.132582	8	-0.003125	0.099437
7	Christianne Jacobs et al.	2012	8	-0.0453125	0.132583	8	-0.003125	0.099437
7	Christianne Jacobs et al.	2012	8	-0.0078125	0.139212	8	-0.003125	0.099437
7	Christianne Jacobs et al.	2012	8	0.0179688	0.059662	8	-0.003125	0.099437
7	Christianne Jacobs et al.	2012	8	0.0203125	0.099437	8	-0.003125	0.099437
7	Christianne Jacobs et al.	2012	8	0.0226563	0.0464037	8	-0.003125	0.099437
7	Christianne Jacobs et al.	2012	8	-0.021875	0.0928078	8	-0.003125	0.099437
7	Christianne Jacobs et al.	2012	8	-0.0265625	0.046404	8	-0.003125	0.099437
7	Christianne Jacobs et al.	2012	8	-0.0429687	0.0729202	8	-0.003125	0.099437
7	Christianne Jacobs et al.Result1.	2012	8	-0.0078125	0.0596623	8	-0.003125	0.099437
8	Christianne Jacobs et al.	2012	8	0.72	0.19799	8	0.902609	0.103297
8	Christianne Jacobs et al.	2012	8	0.707826	0.180773	8	0.902609	0.103297
8	Christianne Jacobs et al.	2012	8	0.747391	0.189383	8	0.902609	0.103297
8	Christianne Jacobs et al.	2012	8	0.899565	0.137733	8	0.902609	0.103297
8	Christianne Jacobs et al.	2012	8	0.951304	0.0774763	8	0.902609	0.103297
8	Christianne Jacobs et al.	2012	8	0.936087	0.0774734	8	0.902609	0.103297
8	Christianne Jacobs et al.	2012	8	0.936087	0.0946901	8	0.902609	0.103297
8	Christianne Jacobs et al.	2012	8	0.863043	0.146343	8	0.902609	0.103297
8	Christianne Jacobs et al.	2012	8	0.732174	0.206597	8	0.902609	0.103297
8	Christianne Jacobs et al.	2012	8	0.716957	0.129123	8	0.902609	0.103297
8	Christianne Jacobs et al.	2012	8	0.768696	0.120514	8	0.902609	0.103297
8	Christianne Jacobs et al.	2012	8	0.823478	0.120516	8	0.902609	0.103297
8	Christianne Jacobs et al.	2012	8	0.844783	0.120514	8	0.902609	0.103297
8	Christianne Jacobs et al.	2012	8	0.902609	0.0516499	8	0.902609	0.103297
8	Christianne Jacobs et al.	2012	8	0.905652	0.0946901	8	0.902609	0.103297
8	Christianne Jacobs et al.	2012	8	0.890435	0.0774734	8	0.902609	0.103297
8	Christianne Jacobs et al.	2012	8	0.890435	0.0860832	8	0.902609	0.103297
8	Christianne Jacobs et al.	2012	8	0.86	0.0946901	8	0.902609	0.103297
8	Christianne Jacobs et al.	2012	8	0.881304	0.0774763	8	0.902609	0.103297
8	Christianne Jacobs et al.Result1.	2012	8	0.896522	0.0688665	8	0.902609	0.103297
9	Christianne Jacobs et al.Exp1.	2014	11	0.805994	0.109857	11	0.929022	0.0993959
9	Christianne Jacobs et al.Exp1.	2014	11	0.840694	0.115087	11	0.820189	0.136015
9	Christianne Jacobs et al.Exp1.	2014	11	0.712934	0.156936	11	0.794953	0.17263
9	Christianne Jacobs et al.Exp1.	2014	11	0.695584	0.183094	11	0.708202	0.204019
9	Christianne Jacobs et al.Exp1.	2014	11	0.634069	0.151706	11	0.667192	0.188328
9	Christianne Jacobs et al.Exp1.	2014	11	0.924051	0.0892106	11	0.925633	0.0997077
9	Christianne Jacobs et al.Exp1.	2014	11	0.914557	0.104958	11	0.928797	0.083967
9	Christianne Jacobs et al.Exp1.	2014	11	0.81962	0.136443	11	0.917722	0.0524756
9	Christianne Jacobs et al.Exp1.	2014	11	0.737342	0.183675	11	0.890823	0.0944608
9	Christianne Jacobs et al.Exp1.	2014	11	0.712025	0.167931	11	0.939873	0.0787201
9	Christianne Jacobs et al.Exp1.	2014	11	0.85489	0.115087	11	0.919558	0.0627771
9	Christianne Jacobs et al.Exp1.	2014	11	0.864353	0.0993926	11	0.886435	0.136015
9	Christianne Jacobs et al.Exp1.	2014	11	0.805994	0.141242	11	0.930599	0.0470828
9	Christianne Jacobs et al.Exp1.	2014	11	0.780757	0.104626	11	0.886435	0.088932
9	Christianne Jacobs et al.Exp1.	2014	11	0.694006	0.141245	11	0.875394	0.141245
9	Christianne Jacobs et al.Exp1.	2014	11	0.850158	0.104623	11	0.902208	0.0627771
9	Christianne Jacobs et al.Exp1.	2014	11	0.884858	0.125551	11	0.917981	0.0837017
9	Christianne Jacobs et al.Exp1.	2014	11	0.856467	0.0993926	11	0.92429	0.0680074
9	Christianne Jacobs et al.Exp1.	2014	11	0.870662	0.078468	11	0.884858	0.115087
9	Christianne Jacobs et al.Exp1.	2014	11	0.742902	0.151709	11	0.858044	0.183094
10	Christianne Jacobs et al.Exp2.	2014	10	0.792517	0.177473	10	0.967687	0.0484018
10	Christianne Jacobs et al.Exp2.	2014	10	0.797619	0.188231	10	0.967687	0.0484018
10	Christianne Jacobs et al.Exp2.	2014	10	0.886054	0.150584	10	0.967687	0.0484018
10	Christianne Jacobs et al.Exp2.	2014	10	0.960884	0.0376438	10	0.967687	0.0484018
10	Christianne Jacobs et al.Exp2.	2014	10	0.981293	0.048405	10	0.967687	0.0484018
10	Christianne Jacobs et al.Exp2.	2014	10	0.780612	0.21512	10	0.982993	0.0376469
10	Christianne Jacobs et al.Exp2.	2014	10	0.77381	0.198989	10	0.982993	0.0376469
10	Christianne Jacobs et al.Exp2.	2014	10	0.87585	0.204365	10	0.982993	0.0376469
10	Christianne Jacobs et al.Exp2.	2014	10	0.969388	0.0376469	10	0.982993	0.0376469
10	Christianne Jacobs et al.Exp2.	2014	10	0.981293	0.0376438	10	0.982993	0.0376469
11	Henry Railo et al.	2012	11	0.894958	0.181161	11	0.94958	0.0557425
11	Henry Railo et al.	2012	11	0.92437	0.153291	11	0.920168	0.0975486
11	Henry Railo et al.	2012	11	0.932773	0.0975486	11	0.978992	0.0278696
11	Henry Railo et al.	2012	11	0.89916	0.195097	11	0.987395	0.0557359
11	Henry Railo et al.	2012	11	0.815126	0.236903	11	0.970588	0.0418061
11	Henry Railo et al.	2012	11	0.903361	0.195094	11	0.966387	0.0418061
11	Henry Railo et al.	2012	11	0.932773	0.139355	11	0.970588	0.0418061
11	Henry Railo et al.	2012	11	0.932773	0.139355	11	0.966387	0.0557392
11	Henry Railo et al.	2012	11	0.945378	0.139355	11	0.970588	0.0418061
11	Henry Railo et al.	2012	11	0.941176	0.139351	11	0.97479	0.0418061
11	Henry Railo et al.	2012	11	0.941176	0.153288	11	0.978992	0.0278696
11	Henry Railo et al.	2012	11	0.936975	0.181161	11	0.978992	0.0278696
11	Henry Railo et al.	2012	11	0.941176	0.139351	11	0.978992	0.0418061
12	Mika Koivisto et al.Exp1.	2012	15	0.522088	0.171093	15	0.574297	0.186651
12	Mika Koivisto et al.Exp1.	2012	15	0.554217	0.171097	15	0.574297	0.186651
12	Mika Koivisto et al.Exp1.	2012	15	0.534137	0.171097	15	0.574297	0.186651
12	Mika Koivisto et al.Exp1.	2012	15	0.518072	0.217758	15	0.574297	0.186651
12	Mika Koivisto et al.Exp1.	2012	15	0.538153	0.217758	15	0.574297	0.186651
12	Mika Koivisto et al.Exp1.	2012	15	0.582329	0.248866	15	0.574297	0.186651
12	Mika Koivisto et al.Exp1.	2012	15	0.630522	0.108881	15	0.64257	0.139989
12	Mika Koivisto et al.Exp1.	2012	15	0.60241	0.171093	15	0.64257	0.139989
12	Mika Koivisto et al.Exp1.	2012	15	0.534137	0.139985	15	0.64257	0.139989
12	Mika Koivisto et al.Exp1.	2012	15	0.53012	0.217758	15	0.64257	0.139989
12	Mika Koivisto et al.Exp1.	2012	15	0.574297	0.217758	15	0.64257	0.139989
12	Mika Koivisto et al.Exp1.	2012	15	0.614458	0.171097	15	0.64257	0.139989
13	Robin Laycock et al.Exp1.	2007	15	0.769231	0.31999	15	0.745489	0.251025
13	Robin Laycock et al.Exp1.	2007	15	0.769231	0.331024	15	0.745489	0.251025
13	Robin Laycock et al.Exp1.	2007	15	0.888889	0.220683	15	0.745489	0.251025
13	Robin Laycock et al.Exp1.	2007	15	0.789174	0.31999	15	0.745489	0.251025
13	Robin Laycock et al.Exp1.	2007	15	0.581197	0.518604	15	0.745489	0.251025
14	Robin Laycock et al.Exp2.	2007	6	0.617284	0.205637	6	0.851852	0.187491
14	Robin Laycock et al.Exp2.	2007	6	0.671605	0.247974	6	0.851852	0.187491
14	Robin Laycock et al.Exp2.	2007	6	0.851852	0.1633	6	0.851852	0.187491
14	Robin Laycock et al.Exp2.	2007	6	0.91358	0.0362892	6	0.851852	0.187491
15	Tatiana Aloi Emmanouil et al. Exp1.	2013	8	0.709302	0.131556	8	0.95814	0.046044
15	Tatiana Aloi Emmanouil et al. Exp1.	2013	8	0.709302	0.282843	8	0.95814	0.046044
15	Tatiana Aloi Emmanouil et al. Exp1.	2013	8	0.762791	0.177597	8	0.95814	0.046044
15	Tatiana Aloi Emmanouil et al. Exp1.	2013	8	0.793023	0.131556	8	0.95814	0.046044
15	Tatiana Aloi Emmanouil et al. Exp1.	2013	8	0.813953	0.210489	8	0.95814	0.046044
15	Tatiana Aloi Emmanouil et al. Exp1.	2013	8	0.774419	0.223641	8	0.95814	0.046044
15	Tatiana Aloi Emmanouil et al. Exp1.	2013	8	0.876744	0.0920879	8	0.95814	0.046044
15	Tatiana Aloi Emmanouil et al. Exp1.	2013	8	0.665116	0.269688	8	0.95814	0.046044
15	Tatiana Aloi Emmanouil et al. Exp1.	2013	8	0.630233	0.157866	8	0.95814	0.046044
15	Tatiana Aloi Emmanouil et al. Exp1.	2013	8	0.667442	0.124977	8	0.95814	0.046044
15	Tatiana Aloi Emmanouil et al. Exp1.	2013	8	0.718605	0.105246	8	0.95814	0.046044
15	Tatiana Aloi Emmanouil et al. Exp1.	2013	8	0.751163	0.197331	8	0.95814	0.046044
15	Tatiana Aloi Emmanouil et al. Exp1.	2013	8	0.916279	0.059199	8	0.95814	0.046044
15	Tatiana Aloi Emmanouil et al. Exp1.	2013	8	0.981395	0.0526229	8	0.95814	0.046044
15	Tatiana Aloi Emmanouil et al. Exp1.	2013	8	0.769767	0.171024	8	0.94186	0.0394679
15	Tatiana Aloi Emmanouil et al. Exp1.	2013	8	0.555814	0.276264	8	0.94186	0.0394679
15	Tatiana Aloi Emmanouil et al. Exp1.	2013	8	0.688372	0.164445	8	0.94186	0.0394679
15	Tatiana Aloi Emmanouil et al. Exp1.	2013	8	0.711628	0.138132	8	0.94186	0.0394679
15	Tatiana Aloi Emmanouil et al. Exp1.	2013	8	0.586047	0.276264	8	0.94186	0.0394679
15	Tatiana Aloi Emmanouil et al. Exp1.	2013	8	0.625581	0.249954	8	0.94186	0.0394679
15	Tatiana Aloi Emmanouil et al. Exp1.	2013	8	0.753488	0.144711	8	0.94186	0.0394679
15	Tatiana Aloi Emmanouil et al. Exp1.	2013	8	0.562791	0.236799	8	0.94186	0.0394679
15	Tatiana Aloi Emmanouil et al. Exp1.	2013	8	0.751163	0.151287	8	0.94186	0.0394679
15	Tatiana Aloi Emmanouil et al. Exp1.	2013	8	0.560465	0.276267	8	0.94186	0.0394679
15	Tatiana Aloi Emmanouil et al. Exp1.	2013	8	0.769767	0.138132	8	0.94186	0.0394679
15	Tatiana Aloi Emmanouil et al. Exp1.	2013	8	0.711628	0.223644	8	0.94186	0.0394679
15	Tatiana Aloi Emmanouil et al. Exp1.	2013	8	0.811628	0.190755	8	0.94186	0.0394679
15	Tatiana Aloi Emmanouil et al. Exp1.	2013	8	0.895349	0.0986669	8	0.94186	0.0394679
15	Tatiana Aloi Emmanouil et al. Exp1.	2013	8	0.825581	0.236799	8	0.969767	0.0657779
15	Tatiana Aloi Emmanouil et al. Exp1.	2013	8	0.706977	0.309153	8	0.969767	0.0657779
15	Tatiana Aloi Emmanouil et al. Exp1.	2013	8	0.913953	0.131556	8	0.969767	0.0657779
15	Tatiana Aloi Emmanouil et al. Exp1.	2013	8	0.823256	0.1776	8	0.969767	0.0657779
15	Tatiana Aloi Emmanouil et al. Exp1.	2013	8	0.897674	0.230223	8	0.969767	0.0657779
15	Tatiana Aloi Emmanouil et al. Exp1.	2013	8	0.916279	0.124977	8	0.969767	0.0657779
15	Tatiana Aloi Emmanouil et al. Exp1.	2013	8	0.895349	0.20391	8	0.969767	0.0657779
15	Tatiana Aloi Emmanouil et al. Exp1.	2013	8	0.727907	0.249954	8	0.969767	0.0657779
15	Tatiana Aloi Emmanouil et al. Exp1.	2013	8	0.723256	0.197331	8	0.969767	0.0657779
15	Tatiana Aloi Emmanouil et al. Exp1.	2013	8	0.793023	0.309156	8	0.969767	0.0657779
15	Tatiana Aloi Emmanouil et al. Exp1.	2013	8	0.937209	0.0855118	8	0.969767	0.0657779
15	Tatiana Aloi Emmanouil et al. Exp1.	2013	8	0.9	0.164445	8	0.969767	0.0657779
15	Tatiana Aloi Emmanouil et al. Exp1.	2013	8	0.97907	0.059199	8	0.969767	0.0657779
15	Tatiana Aloi Emmanouil et al. Exp1.	2013	8	0.95814	0.072354	8	0.969767	0.0657779
15	Tatiana Aloi Emmanouil et al. Exp1.	2013	8	0.813953	0.203913	8	0.976744	0.0657779
15	Tatiana Aloi Emmanouil et al. Exp1.	2013	8	0.876744	0.190755	8	0.976744	0.0657779
15	Tatiana Aloi Emmanouil et al. Exp1.	2013	8	0.895349	0.151287	8	0.976744	0.0657779
15	Tatiana Aloi Emmanouil et al. Exp1.	2013	8	0.855814	0.1776	8	0.976744	0.0657779
15	Tatiana Aloi Emmanouil et al. Exp1.	2013	8	0.795349	0.105243	8	0.976744	0.0657779
15	Tatiana Aloi Emmanouil et al. Exp1.	2013	8	0.751163	0.197331	8	0.976744	0.0657779
15	Tatiana Aloi Emmanouil et al. Exp1.	2013	8	0.937209	0.0855118	8	0.976744	0.0657779
15	Tatiana Aloi Emmanouil et al. Exp1.	2013	8	0.832558	0.1776	8	0.976744	0.0657779
15	Tatiana Aloi Emmanouil et al. Exp1.	2013	8	0.709302	0.210489	8	0.976744	0.0657779
15	Tatiana Aloi Emmanouil et al. Exp1.	2013	8	0.876744	0.0723568	8	0.976744	0.0657779
15	Tatiana Aloi Emmanouil et al. Exp1.	2013	8	0.811628	0.328887	8	0.976744	0.0657779
15	Tatiana Aloi Emmanouil et al. Exp1.	2013	8	0.939535	0.118398	8	0.976744	0.0657779
15	Tatiana Aloi Emmanouil et al. Exp1.	2013	8	0.897674	0.0592018	8	0.976744	0.0657779
15	Tatiana Aloi Emmanouil et al. Exp1.	2013	8	0.94186	0.0592018	8	0.976744	0.0657779
16	Tatiana Aloi Emmanouil et al. Exp2.	2013	16	0.680124	0.186336	16	0.872671	0.124224
16	Tatiana Aloi Emmanouil et al. Exp2.	2013	16	0.661491	0.173912	16	0.872671	0.124224
16	Tatiana Aloi Emmanouil et al. Exp2.	2013	16	0.639752	0.21118	16	0.872671	0.124224
16	Tatiana Aloi Emmanouil et al. Exp2.	2013	16	0.673913	0.173912	16	0.872671	0.124224
16	Tatiana Aloi Emmanouil et al. Exp2.	2013	16	0.714286	0.186336	16	0.872671	0.124224
16	Tatiana Aloi Emmanouil et al. Exp2.	2013	16	0.649068	0.21118	16	0.872671	0.124224
16	Tatiana Aloi Emmanouil et al. Exp2.	2013	16	0.639752	0.236024	16	0.872671	0.124224
16	Tatiana Aloi Emmanouil et al. Exp2.	2013	16	0.680124	0.173912	16	0.872671	0.124224
16	Tatiana Aloi Emmanouil et al. Exp2.	2013	16	0.664596	0.09938	16	0.872671	0.124224
16	Tatiana Aloi Emmanouil et al. Exp2.	2013	16	0.627329	0.161492	16	0.872671	0.124224
16	Tatiana Aloi Emmanouil et al. Exp2.	2013	16	0.745342	0.136644	16	0.872671	0.124224
16	Tatiana Aloi Emmanouil et al. Exp2.	2013	16	0.757764	0.173912	16	0.872671	0.124224
16	Tatiana Aloi Emmanouil et al. Exp2.	2013	16	0.763975	0.161492	16	0.872671	0.124224
16	Tatiana Aloi Emmanouil et al. Exp2.	2013	16	0.779503	0.19876	16	0.872671	0.124224
16	Tatiana Aloi Emmanouil et al. Exp2.	2013	16	0.773292	0.161492	16	0.975155	0.074536
16	Tatiana Aloi Emmanouil et al. Exp2.	2013	16	0.748447	0.173912	16	0.975155	0.074536
16	Tatiana Aloi Emmanouil et al. Exp2.	2013	16	0.804348	0.124224	16	0.975155	0.074536
16	Tatiana Aloi Emmanouil et al. Exp2.	2013	16	0.813665	0.198756	16	0.975155	0.074536
16	Tatiana Aloi Emmanouil et al. Exp2.	2013	16	0.84472	0.161492	16	0.975155	0.074536
16	Tatiana Aloi Emmanouil et al. Exp2.	2013	16	0.841615	0.161492	16	0.975155	0.074536
16	Tatiana Aloi Emmanouil et al. Exp2.	2013	16	0.819876	0.136644	16	0.975155	0.074536
16	Tatiana Aloi Emmanouil et al. Exp2.	2013	16	0.757764	0.1118	16	0.975155	0.074536
16	Tatiana Aloi Emmanouil et al. Exp2.	2013	16	0.723602	0.173916	16	0.975155	0.074536
16	Tatiana Aloi Emmanouil et al. Exp2.	2013	16	0.84472	0.149072	16	0.975155	0.074536
16	Tatiana Aloi Emmanouil et al. Exp2.	2013	16	0.888199	0.161488	16	0.975155	0.074536
16	Tatiana Aloi Emmanouil et al. Exp2.	2013	16	0.934783	0.099376	16	0.975155	0.074536
16	Tatiana Aloi Emmanouil et al. Exp2.	2013	16	0.97205	0.062112	16	0.975155	0.074536
16	Tatiana Aloi Emmanouil et al. Exp2.	2013	16	0.97205	0.062112	16	0.975155	0.074536
17	Tom A.C. et al.	2011	8	0.798725	0.131375	8	0.888889	0.0824317
17	Tom A.C. et al.	2011	8	0.78051	0.146832	8	0.883424	0.0798578
17	Tom A.C. et al.	2011	8	0.785974	0.139105	8	0.838798	0.10304
17	Tom A.C. et al.	2011	8	0.776867	0.11592	8	0.825137	0.10819
17	Tom A.C. et al.	2011	8	0.738616	0.115917	8	0.819672	0.113344
17	Tom A.C. et al.	2011	8	0.737705	0.113344	8	0.84153	0.0875822
17	Tom A.C. et al.	2011	8	0.70765	0.118497	8	0.864299	0.0772783
17	Tom A.C. et al.	2011	8	0.680328	0.115917	8	0.838798	0.0927356
17	Tom A.C. et al.	2011	8	0.615665	0.100463	8	0.854281	0.0824289
17	Tom A.C. et al.	2011	8	0.579235	0.10304	8	0.840619	0.0875851
17	Tom A.C. et al.	2011	8	0.576503	0.141679	8	0.870674	0.0669743
17	Tom A.C. et al.	2011	8	0.838475	0.0847001	8	0.85118	0.105232
17	Tom A.C. et al.	2011	8	0.826679	0.100098	8	0.836661	0.118064
17	Tom A.C. et al.	2011	8	0.81216	0.0846973	8	0.833938	0.128331
17	Tom A.C. et al.	2011	8	0.8049	0.0847001	8	0.823956	0.112933
17	Tom A.C. et al.	2011	8	0.815789	0.0795665	8	0.834846	0.110365
17	Tom A.C. et al.	2011	8	0.802178	0.102663	8	0.834846	0.105232
17	Tom A.C. et al.	2011	8	0.774047	0.0923991	8	0.827586	0.141164
17	Tom A.C. et al.	2011	8	0.706897	0.118064	8	0.84392	0.120632
17	Tom A.C. et al.	2011	8	0.661525	0.166829	8	0.881125	0.0847001
17	Tom A.C. et al.	2011	8	0.625227	0.18223	8	0.869328	0.0667339
17	Tom A.C. et al.	2011	8	0.598911	0.225864	8	0.857532	0.0872655
18	Tom A. de Graaf et al.	2011	10	0.779021	0.190179	10	0.861538	0.190179
18	Tom A. de Graaf et al.	2011	10	0.882517	0.132686	10	0.861538	0.190179
18	Tom A. de Graaf et al.	2011	10	0.895105	0.221138	10	0.861538	0.190179
18	Tom A. de Graaf et al.	2011	10	0.813986	0.150373	10	0.861538	0.190179
18	Tom A. de Graaf et al.	2011	10	0.85035	0.137104	10	0.861538	0.190179
18	Tom A. de Graaf et al.	2011	10	0.854545	0.247676	10	0.861538	0.190179
18	Tom A. de Graaf et al.	2011	10	0.861538	0.163645	10	0.861538	0.190179
18	Tom A. de Graaf et al.	2011	10	0.752448	0.190176	10	0.861538	0.190179
18	Tom A. de Graaf et al.	2011	10	0.874126	0.159221	10	0.861538	0.190179
18	Tom A. de Graaf et al.	2011	10	0.741259	0.203445	10	0.861538	0.190179
18	Tom A. de Graaf et al.	2011	10	0.895105	0.168066	10	0.861538	0.190179
18	Tom A. de Graaf et al.	2011	10	0.773427	0.229983	10	0.861538	0.190179
18	Tom A. de Graaf et al.	2011	10	0.893706	0.185759	10	0.861538	0.190179
18	Tom A. de Graaf et al.	2011	10	0.871329	0.199024	10	0.861538	0.190179
18	Tom A. de Graaf et al.	2011	10	0.822378	0.168062	10	0.861538	0.190179
18	Tom A. de Graaf et al.	2011	10	0.823776	0.168066	10	0.861538	0.190179
19	Tom A. de Graaf et al.Exp1.	2012	11	0.946266	0.102699	11	0.986339	0.0332259
19	Tom A. de Graaf et al.Exp1.	2012	11	0.813297	0.111764	11	0.986339	0.0332259
19	Tom A. de Graaf et al.Exp1.	2012	11	0.657559	0.20238	11	0.986339	0.0332259
19	Tom A. de Graaf et al.Exp1.	2012	11	0.693078	0.151032	11	0.986339	0.0332259
19	Tom A. de Graaf et al.Exp1.	2012	11	0.775046	0.129886	11	0.986339	0.0332259
19	Tom A. de Graaf et al.Exp1.	2012	11	0.826047	0.13895	11	0.986339	0.0332259
19	Tom A. de Graaf et al.Exp1.	2012	11	0.87796	0.0966597	11	0.986339	0.0332259
19	Tom A. de Graaf et al.Exp1.	2012	11	0.887067	0.132907	11	0.986339	0.0332259
19	Tom A. de Graaf et al.Exp1.	2012	11	0.855191	0.126868	11	0.930783	0.108742
19	Tom A. de Graaf et al.Exp1.	2012	11	0.796903	0.151032	11	0.930783	0.108742
19	Tom A. de Graaf et al.Exp1.	2012	11	0.681239	0.20238	11	0.930783	0.108742
19	Tom A. de Graaf et al.Exp1.	2012	11	0.574681	0.148011	11	0.930783	0.108742
19	Tom A. de Graaf et al.Exp1.	2012	11	0.67122	0.169154	11	0.930783	0.108742
19	Tom A. de Graaf et al.Exp1.	2012	11	0.70674	0.211441	11	0.930783	0.108742
19	Tom A. de Graaf et al.Exp1.	2012	11	0.884335	0.13895	11	0.930783	0.108742
19	Tom A. de Graaf et al.Exp1.	2012	11	0.82969	0.132907	11	0.930783	0.108742
20	Tom A. de Graaf et al.Exp2.	2012	8	0.765109	0.19676	8	0.814565	0.102992
20	Tom A. de Graaf et al.Exp2.	2012	8	0.835217	0.155258	8	0.814565	0.102992
20	Tom A. de Graaf et al.Exp2.	2012	8	0.710761	0.150645	8	0.814565	0.102992
20	Tom A. de Graaf et al.Exp2.	2012	8	0.811848	0.155255	8	0.814565	0.102992
20	Tom A. de Graaf et al.Exp2.	2012	8	0.698261	0.235189	8	0.814565	0.102992
20	Tom A. de Graaf et al.Exp2.	2012	8	0.64337	0.275155	8	0.814565	0.102992
20	Tom A. de Graaf et al.Exp2.	2012	8	0.744457	0.193685	8	0.814565	0.102992
20	Tom A. de Graaf et al.Exp2.	2012	8	0.799891	0.189075	8	0.814565	0.102992
20	Tom A. de Graaf et al.Exp2.	2012	8	0.876522	0.106066	8	0.814565	0.102992
20	Tom A. de Graaf et al.Exp2.	2012	8	0.748261	0.14757	8	0.842283	0.104527
20	Tom A. de Graaf et al.Exp2.	2012	8	0.758587	0.198298	8	0.842283	0.104527
20	Tom A. de Graaf et al.Exp2.	2012	8	0.724891	0.233654	8	0.842283	0.104527
20	Tom A. de Graaf et al.Exp2.	2012	8	0.685217	0.242877	8	0.842283	0.104527
20	Tom A. de Graaf et al.Exp2.	2012	8	0.690109	0.190611	8	0.842283	0.104527
20	Tom A. de Graaf et al.Exp2.	2012	8	0.643913	0.238264	8	0.842283	0.104527
20	Tom A. de Graaf et al.Exp2.	2012	8	0.735217	0.212132	8	0.842283	0.104527
20	Tom A. de Graaf et al.Exp2.	2012	8	0.663478	0.186	8	0.842283	0.104527
20	Tom A. de Graaf et al.Exp2.	2012	8	0.755326	0.15833	8	0.842283	0.104527
21	Tony Ro et al.	2003	4	0.95	0.037932	4	0.95	0.068966
21	Tony Ro et al.	2003	4	0.9	0.068966	4	0.95	0.068966
21	Tony Ro et al.	2003	4	0.922414	0.103448	4	0.95	0.068966
21	Tony Ro et al.	2003	4	0.574138	0.210344	4	0.95	0.068966
21	Tony Ro et al.	2003	4	0.586207	0.186206	4	0.95	0.068966
21	Tony Ro et al.	2003	4	0.67069	0.144826	4	0.95	0.068966
21	Tony Ro et al.	2003	4	0.812069	0.1	4	0.95	0.068966
21	Tony Ro et al.	2003	4	0.85	0.037932	4	0.95	0.068966
21	Tony Ro et al.	2003	4	0.924138	0.031034	4	0.95	0.068966
21	Tony Ro et al.	2003	4	0.875862	0.168966	4	0.951724	0.034484
21	Tony Ro et al.	2003	4	0.874138	0.189656	4	0.951724	0.034484
21	Tony Ro et al.	2003	4	0.886207	0.075862	4	0.951724	0.034484
21	Tony Ro et al.	2003	4	0.862069	0.113794	4	0.951724	0.034484
21	Tony Ro et al.	2003	4	0.746552	0.21724	4	0.951724	0.034484
21	Tony Ro et al.	2003	4	0.724138	0.189656	4	0.951724	0.034484
21	Tony Ro et al.	2003	4	0.836207	0.106896	4	0.951724	0.034484
21	Tony Ro et al.	2003	4	0.912069	0.072414	4	0.951724	0.034484
21	Tony Ro et al.	2003	4	0.912069	0.082758	4	0.951724	0.034484
22	G. Beckers et al.	1995	5	0.967626	0.128695	5	0.931655	0.176951
22	G. Beckers et al.	1995	5	0.589928	0.337823	5	0.931655	0.176951
22	G. Beckers et al.	1995	5	0.902878	0.209128	5	0.931655	0.176951
23	J.R.Hotson et al.	1999	4	0.908163	0.102041	4	0.952381	0.061225
23	J.R.Hotson et al.	1999	4	0.85034	0.142857	4	0.969388	0.051021
23	J.R.Hotson et al.	1999	4	0.452381	0.258503	4	0.908163	0.085034
23	J.R.Hotson et al.	1999	4	0.333333	0.078232	4	0.952381	0.078231
23	J.R.Hotson et al.	1999	4	0.333333	0.187074	4	0.877551	0.054422
23	J.R.Hotson et al.	1999	4	0.35034	0.129252	4	0.942177	0.078231
23	J.R.Hotson et al.	1999	4	0.510204	0.278911	4	0.938776	0.085035
23	J.R.Hotson et al.	1999	4	0.534014	0.125851	4	0.928571	0.057823
23	J.R.Hotson et al.	1999	4	0.676871	0.170068	4	0.945578	0.071428
23	J.R.Hotson et al.	1999	4	0.809524	0.136055	4	0.911565	0.064626
24	Erik Corthout et al.(1999)Exp1.	1999	3	0.778281	0.188096	3	0.850679	0.0862094
24	Erik Corthout et al.(1999)Exp1.	1999	3	0.628959	0.266469	3	0.850679	0.0862094
24	Erik Corthout et al.(1999)Exp1.	1999	3	0.579186	0.352678	3	0.850679	0.0862094
24	Erik Corthout et al.(1999)Exp1.	1999	3	0.547511	0.407541	3	0.850679	0.0862094
24	Erik Corthout et al.(1999)Exp1.	1999	3	0.434389	0.242958	3	0.850679	0.0862094
24	Erik Corthout et al.(1999)Exp1.	1999	3	0.371041	0.141072	3	0.850679	0.0862094
24	Erik Corthout et al.(1999)Exp1.	1999	3	0.41629	0.188096	3	0.850679	0.0862094
24	Erik Corthout et al.(1999)Exp1.	1999	3	0.221719	0.0940486	3	0.850679	0.0862094
24	Erik Corthout et al.(1999)Exp1.	1999	3	0.248869	0.188096	3	0.850679	0.0862094
24	Erik Corthout et al.(1999)Exp1.	1999	3	0.312217	0.14891	3	0.850679	0.0862094
24	Erik Corthout et al.(1999)Exp1.	1999	3	0.280543	0.164585	3	0.850679	0.0862094
24	Erik Corthout et al.(1999)Exp1.	1999	3	0.348416	0.203771	3	0.850679	0.0862094
24	Erik Corthout et al.(1999)Exp1.	1999	3	0.39819	0.211608	3	0.850679	0.0862094
24	Erik Corthout et al.(1999)Exp1.	1999	3	0.547511	0.227283	3	0.850679	0.0862094
24	Erik Corthout et al.(1999)Exp1.	1999	3	0.61991	0.0705343	3	0.850679	0.0862094
24	Erik Corthout et al.(1999)Exp1.	1999	3	0.773756	0.0626985	3	0.850679	0.0862094
24	Erik Corthout et al.(1999)Exp1.	1999	3	0.570136	0.0313484	3	0.850679	0.0862094
24	Erik Corthout et al.(1999)Exp1.	1999	3	0.352941	0.0862111	3	0.850679	0.0862094
24	Erik Corthout et al.(1999)Exp1.	1999	3	0.122172	0.164585	3	0.850679	0.0862094
24	Erik Corthout et al.(1999)Exp1.	1999	3	0.108597	0.0391876	3	0.850679	0.0862094
24	Erik Corthout et al.(1999)Exp1.	1999	3	0.190045	0.054861	3	0.850679	0.0862094
24	Erik Corthout et al.(1999)Exp1.	1999	3	0.199095	0.109722	3	0.850679	0.0862094
24	Erik Corthout et al.(1999)Exp1.	1999	3	0.221719	0.0940486	3	0.850679	0.0862094
24	Erik Corthout et al.(1999)Exp1.	1999	3	0.420814	0.227283	3	0.850679	0.0862094
24	Erik Corthout et al.(1999)Exp1.	1999	3	0.434389	0.250796	3	0.850679	0.0862094
24	Erik Corthout et al.(1999)Exp1.	1999	3	0.506787	0.297819	3	0.850679	0.0862094
24	Erik Corthout et al.(1999)Exp1.	1999	3	0.606335	0.313493	3	0.850679	0.0862094
24	Erik Corthout et al.(1999)Exp1.	1999	3	0.683258	0.297819	3	0.850679	0.0862094
24	Erik Corthout et al.(1999)Exp1.	1999	3	0.719457	0.282144	3	0.850679	0.0862094
25	Erik Corthout et al.(1999)Exp2.	1999	3	0.163507	0.135446	3	0.783175	0.266786
25	Erik Corthout et al.(1999)Exp2.	1999	3	0.149289	0.0759313	3	0.783175	0.266786
25	Erik Corthout et al.(1999)Exp2.	1999	3	0.366113	0.225742	3	0.783175	0.266786
25	Erik Corthout et al.(1999)Exp2.	1999	3	0.490521	0.125184	3	0.783175	0.266786
25	Erik Corthout et al.(1999)Exp2.	1999	3	0.379147	0.153914	3	0.783175	0.266786
26	Mikko Hurme et al.(2019)	2019	18	0.769053	0.22496	18	0.981524	0.0349931
26	Mikko Hurme et al.(2019)	2019	18	0.706697	0.239956	18	0.986143	0.0499917
26	Mikko Hurme et al.(2019)	2019	18	0.558891	0.499909	18	0.976905	0.0699863
26	Mikko Hurme et al.(2019)	2019	18	0.926097	0.469916	18	0.981524	0.0499896
26	Mikko Hurme et al.(2019)	2019	18	0.787529	0.264953	18	0.988453	0.0249948
26	Mikko Hurme et al.(2019)	2019	18	0.720554	0.339939	18	0.976905	0.0349953
26	Mikko Hurme et al.(2019)	2019	18	0.307159	0.149973	18	0.863741	0.0949832
26	Mikko Hurme et al.(2019)	2019	18	0.648961	0.514909	18	0.900693	0.0749865
27	Mika Koivisto et al. 2021	2021	36	1.85753	0.781226	36	2.13442	0.819844
27	Mika Koivisto et al. 2021	2021	36	2.07116	0.781823	36	2.15518	0.730727
28	Wenbo Wang et al. 2022	2022	16	0.85462	0.233571	16	1.18562	0.203383
28	Wenbo Wang et al. 2022	2022	16	1.20645	0.216092	16	1.18562	0.203383
28	Wenbo Wang et al. 2022	2022	16	0.99659	0.251051	16	1.18562	0.203383
28	Wenbo Wang et al. 2022	2022	16	0.56914	0.216092	16	1.18562	0.203383
28	Wenbo Wang et al. 2022	2022	16	0.78826	0.276469	16	1.18562	0.203383
28	Wenbo Wang et al. 2022	2022	16	0.75554	0.328918	16	1.19744	0.284413
28	Wenbo Wang et al. 2022	2022	16	1.21833	0.198612	16	1.19744	0.284413
28	Wenbo Wang et al. 2022	2022	16	1.01557	0.249469	16	1.19744	0.284413
28	Wenbo Wang et al. 2022	2022	16	0.6797	0.336847	16	1.19744	0.284413
28	Wenbo Wang et al. 2022	2022	16	0.9227	0.259	16	1.19744	0.284413
28	Wenbo Wang et al. 2022	2022	16	1.45382	0.353204	16	1.44928	0.259526
28	Wenbo Wang et al. 2022	2022	16	1.41748	0.317878	16	1.44928	0.259526
28	Wenbo Wang et al. 2022	2022	16	1.17675	0.317878	16	1.44928	0.259526
28	Wenbo Wang et al. 2022	2022	16	0.91633	0.28102	16	1.44928	0.259526
28	Wenbo Wang et al. 2022	2022	16	1.10407	0.327092	16	1.44928	0.259526
28	Wenbo Wang et al. 2022	2022	16	1.042	0.362418	16	1.41749	0.249541
28	Wenbo Wang et al. 2022	2022	16	1.42657	0.34399	16	1.41749	0.249541
28	Wenbo Wang et al. 2022	2022	16	1.21157	0.271816	16	1.41749	0.249541
28	Wenbo Wang et al. 2022	2022	16	0.96175	0.299459	16	1.41749	0.249541
28	Wenbo Wang et al. 2022	2022	16	1.16766	0.254918	16	1.41749	0.249541
28	Wenbo Wang et al. 2022	2022	16	1.64296	0.298551	16	1.43754	0.34448
28	Wenbo Wang et al. 2022	2022	16	1.55267	0.217408	16	1.43754	0.34448
28	Wenbo Wang et al. 2022	2022	16	1.1975	0.235776	16	1.43754	0.34448
28	Wenbo Wang et al. 2022	2022	16	0.76107	0.307745	16	1.43754	0.34448
28	Wenbo Wang et al. 2022	2022	16	1.16138	0.398071	16	1.43754	0.34448
28	Wenbo Wang et al. 2022	2022	16	0.9221	0.280173	16	1.39766	0.253388
28	Wenbo Wang et al. 2022	2022	16	1.47291	0.307745	16	1.39766	0.253388
28	Wenbo Wang et al. 2022	2022	16	1.1358	0.208224	16	1.39766	0.253388
28	Wenbo Wang et al. 2022	2022	16	0.83331	0.208224	16	1.39766	0.253388
28	Wenbo Wang et al. 2022	2022	16	1.14483	0.362857	16	1.39766	0.253388
29	Mikko Hurme et al. c. Ecp2.	2020	18	0.87517	0.1767	18	0.96353	0.043727
29	Mikko Hurme et al. c. Ecp2.	2020	18	0.61851	0.29024	18	0.923142	0.070433
29	Mikko Hurme et al. c. Ecp2.	2020	18	0.792426	0.21737	18	0.925386	0.085006
29	Mikko Hurme et al. c. Ecp2.	2020	18	0.70546	0.26475	18	0.929873	0.085007
30	David A. Lloyd et al. exp1	2013	10	0.512648	0.1578	10	1.37943	0.30472
31	David A. Lloyd et al. exp2	2013	10	1.151	0.45494	10	2.19569	0.21628
32	Zaira Cattaneo et al. control exp	2009	11	-440.803	28.8629	11	-459.197	25.4672
34	Mika Koivisto et al. d	2012	16	0.968386	0.16838	16	1.01096	0.038032
34	Mika Koivisto et al. d	2012	16	0.928432	0.21189	16	0.947067	0.16843
34	Mika Koivisto et al. d	2012	16	0.844592	0.15208	16	1.00031	0.059764
34	Mika Koivisto et al. d	2012	16	0.647566	0.27981	16	0.969696	0.14126
34	Mika Koivisto et al. d	2012	16	0.867221	0.11134	16	0.992325	0.029882
34	Mika Koivisto et al. d	2012	16	0.469197	0.20646	16	1.08417	0.20374
34	Mika Koivisto et al. d	2012	16	0.960399	0.097754	16	0.996319	0.032599
34	Mika Koivisto et al. d	2012	16	0.521111	0.18473	16	1.02427	0.19831
34	Mika Koivisto et al. d	2012	16	0.957737	0.12492	16	1.0083	0.032599
34	Mika Koivisto et al. d	2012	16	0.5677	0.19288	16	1.01362	0.17114
34	Mika Koivisto et al. d	2012	16	0.983028	0.018973	16	1.01229	0.024449
34	Mika Koivisto et al. d	2012	16	0.740745	0.18201	16	1.09083	0.19288
34	Mika Koivisto et al. d	2012	16	0.967055	0.051572	16	1.00697	0.027166
34	Mika Koivisto et al. d	2012	16	0.66354	0.16299	16	1.09216	0.18473
34	Mika Koivisto et al. d	2012	16	0.987022	0.092321	16	1.01362	0.19288
34	Mika Koivisto et al. d	2012	16	0.849896	0.12225	16	1.03093	0.16571
35	Henry Railo et al. b	2014	12	0.785102	0.13157	12	0.880271	0.11894
35	Henry Railo et al. b	2014	12	0.607044	0.15663	12	0.769753	0.144
36	Henry Railo et al. c	2012	13	0.944693	0.046198	13	0.971508	0.027748
36	Henry Railo et al. c	2012	13	0.988268	0.021533	13	0.97486	0.024665
36	Henry Railo et al. c	2012	13	0.944693	0.046198	13	0.911173	0.049329
36	Henry Railo et al. c	2012	13	0.916201	0.055447	13	0.932961	0.049329
36	Henry Railo et al. c	2012	13	0.978186	0.024665	13	0.971508	0.027748
36	Henry Railo et al. c	2012	13	0.979862	0.04008	13	0.97486	0.024665
36	Henry Railo et al. c	2012	13	0.942991	0.030831	13	0.911173	0.049329
36	Henry Railo et al. c	2012	13	0.927907	0.058578	13	0.932961	0.049329
36	Henry Railo et al. c	2012	13	0.988242	0.015415	13	0.971508	0.027748
36	Henry Railo et al. c	2012	13	0.996622	0.0061662	13	0.97486	0.024665
36	Henry Railo et al. c	2012	13	0.961426	0.064745	13	0.911173	0.049329
36	Henry Railo et al. c	2012	13	0.973158	0.049329	13	0.932961	0.049329
37	Niina Salminen-Vaparanta et al.	2012	7	87.1642	9.3351	7	89.7015	6.3149
37	Niina Salminen-Vaparanta et al.	2012	7	70.597	9.3351	7	89.1045	12.3553
37	Niina Salminen-Vaparanta et al.	2012	7	62.3881	11.8062	7	87.3134	17.8465
37	Niina Salminen-Vaparanta et al.	2012	7	64.4776	12.6299	7	88.9552	12.6299
37	Niina Salminen-Vaparanta et al.	2012	7	69.5522	10.4334	7	89.1045	11.5316
37	Niina Salminen-Vaparanta et al.	2012	7	83.2836	11.8062	7	87.7612	9.8842
37	Niina Salminen-Vaparanta et al.	2012	7	90.597	13.7281	7	96.4179	9.6097
37	Niina Salminen-Vaparanta et al.	2012	7	88.9552	13.179	7	92.0896	9.6097
37	Niina Salminen-Vaparanta et al.	2012	7	90.7463	6.8641	7	86.5672	20.8667
38	JUHA SILVANTO et al. exp1	2017	16	-621.791	68.8608	16	-613.102	70.0905
38	JUHA SILVANTO et al. exp1	2017	16	-552.273	61.4829	16	-589.037	72.5497
38	JUHA SILVANTO et al. exp1	2017	16	-631.15	76.2388	16	-613.77	67.6311
38	JUHA SILVANTO et al. exp1	2017	16	-598.396	72.5498	16	-613.102	71.3201
38	JUHA SILVANTO et al. exp1	2017	16	-660.957	70.6634	16	-593.577	45.1783
38	JUHA SILVANTO et al. exp1	2017	16	-552.015	57.9209	16	-602.393	56.7624
38	JUHA SILVANTO et al. exp1	2017	16	-647.103	81.0892	16	-586.65	44.0199
38	JUHA SILVANTO et al. exp1	2017	16	-609.32	55.604	16	-586.65	45.1783
39	JUHA SILVANTO et al. exp2	2017	17	-643.02	78.614	17	-645.869	60.2707
39	JUHA SILVANTO et al. exp2	2017	17	-642.308	86.4754	17	-597.436	81.2345
39	JUHA SILVANTO et al. exp2	2017	17	-655.84	86.4754	17	-640.883	57.6502
39	JUHA SILVANTO et al. exp2	2017	17	-623.789	78.614	17	-607.407	57.6502
39	JUHA SILVANTO et al. exp2	2017	17	-612.015	69.207	17	-601.699	54.6959
39	JUHA SILVANTO et al. exp2	2017	17	-545.267	54.6959	17	-594.417	85.9506
39	JUHA SILVANTO et al. exp2	2017	17	-623.544	45.7659	17	-606.553	66.9745
39	JUHA SILVANTO et al. exp2	2017	17	-604.733	46.8822	17	-597.451	63.6258
40	Henri Olkoniemi et al. Exp1	2023	12	0.996129	0.05226	12	0.999677	0.0229

## Sheet: effect size
study number	study	year	Hedges' g	Note: This dataset was obtained by calculating the effect sizes according to original data(n = 465).
1	Mikko Hurme et al. Result1.	2017	-1.63999
1	Mikko Hurme et al. Result2.	2017	-0.733344
2	Francesca Perini et al. Result1.	2012	-0.933157
2	Francesca Perini et al. Result2.	2012	-0.809178
2	Francesca Perini et al. Result3.	2012	-0.404092
2	Francesca Perini et al. Result4.	2012	0.145538
2	Francesca Perini et al. Result5.	2012	0.358885
2	Francesca Perini et al. Result6.	2012	0.395837
2	Francesca Perini et al. Result7.	2012	0.334228
3	Joan A. Camprodon et al. Result1.	2010	-0.403629
3	Joan A. Camprodon et al. Result2.	2010	-0.0414579
3	Joan A. Camprodon et al. Result3.	2010	-0.615897
3	Joan A. Camprodon et al. Result4.	2010	-1.04948
3	Joan A. Camprodon et al. Result5.	2010	-0.687622
3	Joan A. Camprodon et al. Result6.	2010	-0.569682
3	Joan A. Camprodon et al. Result7.	2010	-0.549767
3	Joan A. Camprodon et al. Result8.	2010	-0.515396
3	Joan A. Camprodon et al. Result9.	2010	-0.385734
3	Joan A. Camprodon et al. Result10.	2010	-0.779958
3	Joan A. Camprodon et al. Result11.	2010	-0.583868
3	Joan A. Camprodon et al. Result12.	2010	-0.12076
3	Joan A. Camprodon et al. Result13.	2010	-0.410762
3	Joan A. Camprodon et al. Result14.	2010	-0.343594
4	Vincenzo Romei et al. Result1.	2007	0.694996
4	Vincenzo Romei et al. Result2.	2007	0.923479
4	Vincenzo Romei et al. Result3.	2007	-0.461437
4	Vincenzo Romei et al. Result4.	2007	-0.326864
4	Vincenzo Romei et al. Result5.	2007	0.0440084
4	Vincenzo Romei et al. Result6.	2007	0.325954
4	Vincenzo Romei et al. Result7.	2007	0.311542
4	Vincenzo Romei et al. Result8.	2007	-0.0196606
5	Arman Abrahamyan et al. Result1.	2015	0.94781
5	Arman Abrahamyan et al. Result2.	2015	1.51551
6	Christopher P. G. Allen et al. Result1.	2014	0.569649
6	Christopher P. G. Allen et al. Result2.	2014	-0.0555514
6	Christopher P. G. Allen et al. Result3.	2014	-0.0504541
6	Christopher P. G. Allen et al. Result4.	2014	-0.902566
7	Christianne Jacobs et al.	2012	-0.860711
7	Christianne Jacobs et al.	2012	-0.976451
7	Christianne Jacobs et al.	2012	-0.878046
7	Christianne Jacobs et al.	2012	-0.0891382
7	Christianne Jacobs et al.	2012	-0.0921572
7	Christianne Jacobs et al.	2012	-0.0246092
7	Christianne Jacobs et al.	2012	-0.156225
7	Christianne Jacobs et al.	2012	-0.321407
7	Christianne Jacobs et al.	2012	-1.35302
7	Christianne Jacobs et al.	2012	-1.56231
7	Christianne Jacobs et al.	2012	-1.04
7	Christianne Jacobs et al.	2012	-0.340363
7	Christianne Jacobs et al.	2012	-0.0366356
7	Christianne Jacobs et al.	2012	0.243217
7	Christianne Jacobs et al.	2012	0.222845
7	Christianne Jacobs et al.	2012	0.314144
7	Christianne Jacobs et al.	2012	-0.184314
7	Christianne Jacobs et al.	2012	-0.285585
7	Christianne Jacobs et al.	2012	-0.432037
7	Christianne Jacobs et al.Result1.	2012	-0.0540479
8	Christianne Jacobs et al.	2012	-1.09334
8	Christianne Jacobs et al.	2012	-1.25088
8	Christianne Jacobs et al.	2012	-0.96206
8	Christianne Jacobs et al.	2012	-0.0236405
8	Christianne Jacobs et al.	2012	0.504238
8	Christianne Jacobs et al.	2012	0.34667
8	Christianne Jacobs et al.	2012	0.319436
8	Christianne Jacobs et al.	2012	-0.295336
8	Christianne Jacobs et al.	2012	-0.986591
8	Christianne Jacobs et al.	2012	-1.50118
8	Christianne Jacobs et al.	2012	-1.12806
8	Christianne Jacobs et al.	2012	-0.666576
8	Christianne Jacobs et al.	2012	-0.487116
8	Christianne Jacobs et al.	2012	0
8	Christianne Jacobs et al.	2012	0.0290353
8	Christianne Jacobs et al.	2012	-0.126064
8	Christianne Jacobs et al.	2012	-0.121055
8	Christianne Jacobs et al.	2012	-0.40656
8	Christianne Jacobs et al.	2012	-0.220614
8	Christianne Jacobs et al.Result1.	2012	-0.0655567
9	Christianne Jacobs et al.Exp1.	2014	-1.12982
9	Christianne Jacobs et al.Exp1.	2014	0.156575
9	Christianne Jacobs et al.Exp1.	2014	-0.478295
9	Christianne Jacobs et al.Exp1.	2014	-0.0626232
9	Christianne Jacobs et al.Exp1.	2014	-0.186346
9	Christianne Jacobs et al.Exp1.	2014	-0.0160872
9	Christianne Jacobs et al.Exp1.	2014	-0.144136
9	Christianne Jacobs et al.Exp1.	2014	-0.913007
9	Christianne Jacobs et al.Exp1.	2014	-1.011
9	Christianne Jacobs et al.Exp1.	2014	-1.67141
9	Christianne Jacobs et al.Exp1.	2014	-0.671126
9	Christianne Jacobs et al.Exp1.	2014	-0.178337
9	Christianne Jacobs et al.Exp1.	2014	-1.13866
9	Christianne Jacobs et al.Exp1.	2014	-1.04705
9	Christianne Jacobs et al.Exp1.	2014	-1.23544
9	Christianne Jacobs et al.Exp1.	2014	-0.58039
9	Christianne Jacobs et al.Exp1.	2014	-0.298648
9	Christianne Jacobs et al.Exp1.	2014	-0.766189
9	Christianne Jacobs et al.Exp1.	2014	-0.138657
9	Christianne Jacobs et al.Exp1.	2014	-0.658811
10	Christianne Jacobs et al.Exp2.	2014	-1.28977
10	Christianne Jacobs et al.Exp2.	2014	-1.1852
10	Christianne Jacobs et al.Exp2.	2014	-0.699039
10	Christianne Jacobs et al.Exp2.	2014	-0.150274
10	Christianne Jacobs et al.Exp2.	2014	0.269219
10	Christianne Jacobs et al.Exp2.	2014	-1.25517
10	Christianne Jacobs et al.Exp2.	2014	-1.39902
10	Christianne Jacobs et al.Exp2.	2014	-0.698354
10	Christianne Jacobs et al.Exp2.	2014	-0.346114
10	Christianne Jacobs et al.Exp2.	2014	-0.0432502
11	Henry Railo et al.	2012	-0.392069
11	Henry Railo et al.	2012	0.0314637
11	Henry Railo et al.	2012	-0.619816
11	Henry Railo et al.	2012	-0.591637
11	Henry Railo et al.	2012	-0.879216
11	Henry Railo et al.	2012	-0.429763
11	Henry Railo et al.	2012	-0.353615
11	Henry Railo et al.	2012	-0.304701
11	Henry Railo et al.	2012	-0.235744
11	Henry Railo et al.	2012	-0.314338
11	Henry Railo et al.	2012	-0.330223
11	Henry Railo et al.	2012	-0.311877
11	Henry Railo et al.	2012	-0.353633
12	Mika Koivisto et al.Exp1.	2012	-0.283723
12	Mika Koivisto et al.Exp1.	2012	-0.109121
12	Mika Koivisto et al.Exp1.	2012	-0.218242
12	Mika Koivisto et al.Exp1.	2012	-0.269748
12	Mika Koivisto et al.Exp1.	2012	-0.173406
12	Mika Koivisto et al.Exp1.	2012	0.0355273
12	Mika Koivisto et al.Exp1.	2012	-0.0934774
12	Mika Koivisto et al.Exp1.	2012	-0.249971
12	Mika Koivisto et al.Exp1.	2012	-0.753658
12	Mika Koivisto et al.Exp1.	2012	-0.597705
12	Mika Koivisto et al.Exp1.	2012	-0.362891
12	Mika Koivisto et al.Exp1.	2012	-0.174977
13	Robin Laycock et al.Exp1.	2007	0.0530144
13	Robin Laycock et al.Exp1.	2007	0.0518995
13	Robin Laycock et al.Exp1.	2007	0.389631
13	Robin Laycock et al.Exp1.	2007	0.0975466
13	Robin Laycock et al.Exp1.	2007	-0.258959
14	Robin Laycock et al.Exp2.	2007	-0.726246
14	Robin Laycock et al.Exp2.	2007	-0.499548
14	Robin Laycock et al.Exp2.	2007	0
14	Robin Laycock et al.Exp2.	2007	0.278491
15	Tatiana Aloi Emmanouil et al. Exp1.	2013	-2.3871
15	Tatiana Aloi Emmanouil et al. Exp1.	2013	-1.16104
15	Tatiana Aloi Emmanouil et al. Exp1.	2013	-1.42366
15	Tatiana Aloi Emmanouil et al. Exp1.	2013	-1.58396
15	Tatiana Aloi Emmanouil et al. Exp1.	2013	-0.894753
15	Tatiana Aloi Emmanouil et al. Exp1.	2013	-1.07584
15	Tatiana Aloi Emmanouil et al. Exp1.	2013	-1.05706
15	Tatiana Aloi Emmanouil et al. Exp1.	2013	-1.43205
15	Tatiana Aloi Emmanouil et al. Exp1.	2013	-2.66618
15	Tatiana Aloi Emmanouil et al. Exp1.	2013	-2.9183
15	Tatiana Aloi Emmanouil et al. Exp1.	2013	-2.78799
15	Tatiana Aloi Emmanouil et al. Exp1.	2013	-1.36575
15	Tatiana Aloi Emmanouil et al. Exp1.	2013	-0.746313
15	Tatiana Aloi Emmanouil et al. Exp1.	2013	0.444685
15	Tatiana Aloi Emmanouil et al. Exp1.	2013	-1.31098
15	Tatiana Aloi Emmanouil et al. Exp1.	2013	-1.84962
15	Tatiana Aloi Emmanouil et al. Exp1.	2013	-2.00416
15	Tatiana Aloi Emmanouil et al. Exp1.	2013	-2.14282
15	Tatiana Aloi Emmanouil et al. Exp1.	2013	-1.70477
15	Tatiana Aloi Emmanouil et al. Exp1.	2013	-1.67116
15	Tatiana Aloi Emmanouil et al. Exp1.	2013	-1.67916
15	Tatiana Aloi Emmanouil et al. Exp1.	2013	-2.11127
15	Tatiana Aloi Emmanouil et al. Exp1.	2013	-1.6308
15	Tatiana Aloi Emmanouil et al. Exp1.	2013	-1.82732
15	Tatiana Aloi Emmanouil et al. Exp1.	2013	-1.60171
15	Tatiana Aloi Emmanouil et al. Exp1.	2013	-1.35552
15	Tatiana Aloi Emmanouil et al. Exp1.	2013	-0.893914
15	Tatiana Aloi Emmanouil et al. Exp1.	2013	-0.585207
15	Tatiana Aloi Emmanouil et al. Exp1.	2013	-0.784439
15	Tatiana Aloi Emmanouil et al. Exp1.	2013	-1.11167
15	Tatiana Aloi Emmanouil et al. Exp1.	2013	-0.507381
15	Tatiana Aloi Emmanouil et al. Exp1.	2013	-1.03436
15	Tatiana Aloi Emmanouil et al. Exp1.	2013	-0.402588
15	Tatiana Aloi Emmanouil et al. Exp1.	2013	-0.506389
15	Tatiana Aloi Emmanouil et al. Exp1.	2013	-0.464407
15	Tatiana Aloi Emmanouil et al. Exp1.	2013	-1.25118
15	Tatiana Aloi Emmanouil et al. Exp1.	2013	-1.58459
15	Tatiana Aloi Emmanouil et al. Exp1.	2013	-0.747669
15	Tatiana Aloi Emmanouil et al. Exp1.	2013	-0.403511
15	Tatiana Aloi Emmanouil et al. Exp1.	2013	-0.526692
15	Tatiana Aloi Emmanouil et al. Exp1.	2013	0.14056
15	Tatiana Aloi Emmanouil et al. Exp1.	2013	-0.158984
15	Tatiana Aloi Emmanouil et al. Exp1.	2013	-1.01589
15	Tatiana Aloi Emmanouil et al. Exp1.	2013	-0.662648
15	Tatiana Aloi Emmanouil et al. Exp1.	2013	-0.659711
15	Tatiana Aloi Emmanouil et al. Exp1.	2013	-0.853756
15	Tatiana Aloi Emmanouil et al. Exp1.	2013	-1.95425
15	Tatiana Aloi Emmanouil et al. Exp1.	2013	-1.45005
15	Tatiana Aloi Emmanouil et al. Exp1.	2013	-0.489981
15	Tatiana Aloi Emmanouil et al. Exp1.	2013	-1.01794
15	Tatiana Aloi Emmanouil et al. Exp1.	2013	-1.62152
15	Tatiana Aloi Emmanouil et al. Exp1.	2013	-1.36734
15	Tatiana Aloi Emmanouil et al. Exp1.	2013	-0.658236
15	Tatiana Aloi Emmanouil et al. Exp1.	2013	-0.367322
15	Tatiana Aloi Emmanouil et al. Exp1.	2013	-1.19466
15	Tatiana Aloi Emmanouil et al. Exp1.	2013	-0.527056
16	Tatiana Aloi Emmanouil et al. Exp2.	2013	-1.18527
16	Tatiana Aloi Emmanouil et al. Exp2.	2013	-1.36217
16	Tatiana Aloi Emmanouil et al. Exp2.	2013	-1.31054
16	Tatiana Aloi Emmanouil et al. Exp2.	2013	-1.28204
16	Tatiana Aloi Emmanouil et al. Exp2.	2013	-0.974974
16	Tatiana Aloi Emmanouil et al. Exp2.	2013	-1.25813
16	Tatiana Aloi Emmanouil et al. Exp2.	2013	-1.20386
16	Tatiana Aloi Emmanouil et al. Exp2.	2013	-1.24198
16	Tatiana Aloi Emmanouil et al. Exp2.	2013	-1.80309
16	Tatiana Aloi Emmanouil et al. Exp2.	2013	-1.66003
16	Tatiana Aloi Emmanouil et al. Exp2.	2013	-0.950508
16	Tatiana Aloi Emmanouil et al. Exp2.	2013	-0.74118
16	Tatiana Aloi Emmanouil et al. Exp2.	2013	-0.735456
16	Tatiana Aloi Emmanouil et al. Exp2.	2013	-0.547974
16	Tatiana Aloi Emmanouil et al. Exp2.	2013	-1.56458
16	Tatiana Aloi Emmanouil et al. Exp2.	2013	-1.65175
16	Tatiana Aloi Emmanouil et al. Exp2.	2013	-1.62538
16	Tatiana Aloi Emmanouil et al. Exp2.	2013	-1.04876
16	Tatiana Aloi Emmanouil et al. Exp2.	2013	-1.01096
16	Tatiana Aloi Emmanouil et al. Exp2.	2013	-1.03503
16	Tatiana Aloi Emmanouil et al. Exp2.	2013	-1.37527
16	Tatiana Aloi Emmanouil et al. Exp2.	2013	-2.23034
16	Tatiana Aloi Emmanouil et al. Exp2.	2013	-1.83273
16	Tatiana Aloi Emmanouil et al. Exp2.	2013	-1.07887
16	Tatiana Aloi Emmanouil et al. Exp2.	2013	-0.673982
16	Tatiana Aloi Emmanouil et al. Exp2.	2013	-0.448029
16	Tatiana Aloi Emmanouil et al. Exp2.	2013	-0.0441176
16	Tatiana Aloi Emmanouil et al. Exp2.	2013	-0.0441176
17	Tom A.C. et al.	2011	-0.777307
17	Tom A.C. et al.	2011	-0.823267
17	Tom A.C. et al.	2011	-0.408003
17	Tom A.C. et al.	2011	-0.407031
17	Tom A.C. et al.	2011	-0.668495
17	Tom A.C. et al.	2011	-0.969162
17	Tom A.C. et al.	2011	-1.48055
17	Tom A.C. et al.	2011	-1.42734
17	Tom A.C. et al.	2011	-2.45513
17	Tom A.C. et al.	2011	-2.58433
17	Tom A.C. et al.	2011	-2.50989
17	Tom A.C. et al.	2011	-0.125755
17	Tom A.C. et al.	2011	-0.0862265
17	Tom A.C. et al.	2011	-0.189377
17	Tom A.C. et al.	2011	-0.180491
17	Tom A.C. et al.	2011	-0.18728
17	Tom A.C. et al.	2011	-0.297109
17	Tom A.C. et al.	2011	-0.424298
17	Tom A.C. et al.	2011	-1.08541
17	Tom A.C. et al.	2011	-1.56934
17	Tom A.C. et al.	2011	-1.68182
17	Tom A.C. et al.	2011	-1.4281
18	Tom A. de Graaf et al.	2011	-0.415557
18	Tom A. de Graaf et al.	2011	0.122536
18	Tom A. de Graaf et al.	2011	0.15588
18	Tom A. de Graaf et al.	2011	-0.265656
18	Tom A. de Graaf et al.	2011	-0.0646357
18	Tom A. de Graaf et al.	2011	-0.030332
18	Tom A. de Graaf et al.	2011	0
18	Tom A. de Graaf et al.	2011	-0.549384
18	Tom A. de Graaf et al.	2011	0.0687411
18	Tom A. de Graaf et al.	2011	-0.584981
18	Tom A. de Graaf et al.	2011	0.179138
18	Tom A. de Graaf et al.	2011	-0.399902
18	Tom A. de Graaf et al.	2011	0.163892
18	Tom A. de Graaf et al.	2011	0.0481747
18	Tom A. de Graaf et al.	2011	-0.208988
18	Tom A. de Graaf et al.	2011	-0.201525
19	Tom A. de Graaf et al.Exp1.	2012	-0.505091
19	Tom A. de Graaf et al.Exp1.	2012	-2.01912
19	Tom A. de Graaf et al.Exp1.	2012	-2.18104
19	Tom A. de Graaf et al.Exp1.	2012	-2.58002
19	Tom A. de Graaf et al.Exp1.	2012	-2.14418
19	Tom A. de Graaf et al.Exp1.	2012	-1.52644
19	Tom A. de Graaf et al.Exp1.	2012	-1.44261
19	Tom A. de Graaf et al.Exp1.	2012	-0.985862
19	Tom A. de Graaf et al.Exp1.	2012	-0.615486
19	Tom A. de Graaf et al.Exp1.	2012	-0.978713
19	Tom A. de Graaf et al.Exp1.	2012	-1.47776
19	Tom A. de Graaf et al.Exp1.	2012	-2.63787
19	Tom A. de Graaf et al.Exp1.	2012	-1.7561
19	Tom A. de Graaf et al.Exp1.	2012	-1.28199
19	Tom A. de Graaf et al.Exp1.	2012	-0.35815
19	Tom A. de Graaf et al.Exp1.	2012	-0.800924
20	Tom A. de Graaf et al.Exp2.	2012	-0.297753
20	Tom A. de Graaf et al.Exp2.	2012	0.148209
20	Tom A. de Graaf et al.Exp2.	2012	-0.760572
20	Tom A. de Graaf et al.Exp2.	2012	-0.0194989
20	Tom A. de Graaf et al.Exp2.	2012	-0.605672
20	Tom A. de Graaf et al.Exp2.	2012	-0.779107
20	Tom A. de Graaf et al.Exp2.	2012	-0.427322
20	Tom A. de Graaf et al.Exp2.	2012	-0.0911274
20	Tom A. de Graaf et al.Exp2.	2012	0.560336
20	Tom A. de Graaf et al.Exp2.	2012	-0.695171
20	Tom A. de Graaf et al.Exp2.	2012	-0.49923
20	Tom A. de Graaf et al.Exp2.	2012	-0.613207
20	Tom A. de Graaf et al.Exp2.	2012	-0.79424
20	Tom A. de Graaf et al.Exp2.	2012	-0.935959
20	Tom A. de Graaf et al.Exp2.	2012	-1.01942
20	Tom A. de Graaf et al.Exp2.	2012	-0.605342
20	Tom A. de Graaf et al.Exp2.	2012	-1.12053
20	Tom A. de Graaf et al.Exp2.	2012	-0.612835
21	Tony Ro et al.	2003	0
21	Tony Ro et al.	2003	-0.63043
21	Tony Ro et al.	2003	-0.272855
21	Tony Ro et al.	2003	-2.08806
21	Tony Ro et al.	2003	-2.25301
21	Tony Ro et al.	2003	-2.14129
21	Tony Ro et al.	2003	-1.39634
21	Tony Ro et al.	2003	-1.5624
21	Tony Ro et al.	2003	-0.420536
21	Tony Ro et al.	2003	-0.540979
21	Tony Ro et al.	2003	-0.494961
21	Tony Ro et al.	2003	-0.966853
21	Tony Ro et al.	2003	-0.927245
21	Tony Ro et al.	2003	-1.14707
21	Tony Ro et al.	2003	-1.45189
21	Tony Ro et al.	2003	-1.26475
21	Tony Ro et al.	2003	-0.60801
21	Tony Ro et al.	2003	-0.543927
22	G. Beckers et al.	1995	0.209997
22	G. Beckers et al.	1995	-1.1446
22	G. Beckers et al.	1995	-0.134181
23	J.R.Hotson et al.	1999	-0.228476
23	J.R.Hotson et al.	1999	-0.482546
23	J.R.Hotson et al.	1999	-1.02984
23	J.R.Hotson et al.	1999	-3.44045
23	J.R.Hotson et al.	1999	-1.71754
23	J.R.Hotson et al.	1999	-2.40864
23	J.R.Hotson et al.	1999	-0.903742
23	J.R.Hotson et al.	1999	-1.75166
23	J.R.Hotson et al.	1999	-0.895708
23	J.R.Hotson et al.	1999	-0.416552
24	Erik Corthout et al.(1999)Exp1.	1999	-0.0791733
24	Erik Corthout et al.(1999)Exp1.	1999	-0.179134
24	Erik Corthout et al.(1999)Exp1.	1999	-0.169205
24	Erik Corthout et al.(1999)Exp1.	1999	-0.16468
24	Erik Corthout et al.(1999)Exp1.	1999	-0.365383
24	Erik Corthout et al.(1999)Exp1.	1999	-0.65645
24	Erik Corthout et al.(1999)Exp1.	1999	-0.475041
24	Erik Corthout et al.(1999)Exp1.	1999	-1.1155
24	Erik Corthout et al.(1999)Exp1.	1999	-0.65813
24	Erik Corthout et al.(1999)Exp1.	1999	-0.708108
24	Erik Corthout et al.(1999)Exp1.	1999	-0.694348
24	Erik Corthout et al.(1999)Exp1.	1999	-0.513653
24	Erik Corthout et al.(1999)Exp1.	1999	-0.448091
24	Erik Corthout et al.(1999)Exp1.	1999	-0.282204
24	Erik Corthout et al.(1999)Exp1.	1999	-0.468788
24	Erik Corthout et al.(1999)Exp1.	1999	-0.163283
24	Erik Corthout et al.(1999)Exp1.	1999	-0.692011
24	Erik Corthout et al.(1999)Exp1.	1999	-0.923766
24	Erik Corthout et al.(1999)Exp1.	1999	-0.887222
24	Erik Corthout et al.(1999)Exp1.	1999	-1.77315
24	Erik Corthout et al.(1999)Exp1.	1999	-1.46288
24	Erik Corthout et al.(1999)Exp1.	1999	-1.0566
24	Erik Corthout et al.(1999)Exp1.	1999	-1.1155
24	Erik Corthout et al.(1999)Exp1.	1999	-0.400139
24	Erik Corthout et al.(1999)Exp1.	1999	-0.355188
24	Erik Corthout et al.(1999)Exp1.	1999	-0.250976
24	Erik Corthout et al.(1999)Exp1.	1999	-0.170051
24	Erik Corthout et al.(1999)Exp1.	1999	-0.122185
24	Erik Corthout et al.(1999)Exp1.	1999	-0.100644
25	Erik Corthout et al.(1999)Exp2.	1999	-0.468634
25	Erik Corthout et al.(1999)Exp2.	1999	-0.517095
25	Erik Corthout et al.(1999)Exp2.	1999	-0.270033
25	Erik Corthout et al.(1999)Exp2.	1999	-0.224706
25	Erik Corthout et al.(1999)Exp2.	1999	-0.296822
26	Mikko Hurme et al.(2019)	2019	-0.851731
26	Mikko Hurme et al.(2019)	2019	-1.04049
26	Mikko Hurme et al.(2019)	2019	-0.755761
26	Mikko Hurme et al.(2019)	2019	-0.107043
26	Mikko Hurme et al.(2019)	2019	-0.68903
26	Mikko Hurme et al.(2019)	2019	-0.68461
26	Mikko Hurme et al.(2019)	2019	-2.8614
26	Mikko Hurme et al.(2019)	2019	-0.441519
27	Mika Koivisto et al. 2021	2021	-0.342062
27	Mika Koivisto et al. 2021	2021	-0.109835
28	Wenbo Wang et al. 2022	2022	-1.47333
28	Wenbo Wang et al. 2022	2022	0.0967666
28	Wenbo Wang et al. 2022	2022	-0.806538
28	Wenbo Wang et al. 2022	2022	-2.86388
28	Wenbo Wang et al. 2022	2022	-1.59602
28	Wenbo Wang et al. 2022	2022	-1.40096
28	Wenbo Wang et al. 2022	2022	0.0830362
28	Wenbo Wang et al. 2022	2022	-0.662699
28	Wenbo Wang et al. 2022	2022	-1.61895
28	Wenbo Wang et al. 2022	2022	-0.984579
28	Wenbo Wang et al. 2022	2022	0.0142794
28	Wenbo Wang et al. 2022	2022	-0.106827
28	Wenbo Wang et al. 2022	2022	-0.915524
28	Wenbo Wang et al. 2022	2022	-1.92067
28	Wenbo Wang et al. 2022	2022	-1.13974
28	Wenbo Wang et al. 2022	2022	-1.17638
28	Wenbo Wang et al. 2022	2022	0.0294708
28	Wenbo Wang et al. 2022	2022	-0.769303
28	Wenbo Wang et al. 2022	2022	-1.61173
28	Wenbo Wang et al. 2022	2022	-0.965442
28	Wenbo Wang et al. 2022	2022	0.621222
28	Wenbo Wang et al. 2022	2022	0.389627
28	Wenbo Wang et al. 2022	2022	-0.792712
28	Wenbo Wang et al. 2022	2022	-2.01885
28	Wenbo Wang et al. 2022	2022	-0.723182
28	Wenbo Wang et al. 2022	2022	-1.73546
28	Wenbo Wang et al. 2022	2022	0.260228
28	Wenbo Wang et al. 2022	2022	-1.10069
28	Wenbo Wang et al. 2022	2022	-2.37216
28	Wenbo Wang et al. 2022	2022	-0.787535
29	Mikko Hurme et al. c. Ecp2.	2020	-0.671224
29	Mikko Hurme et al. c. Ecp2.	2020	-1.41042
29	Mikko Hurme et al. c. Ecp2.	2020	-0.787723
29	Mikko Hurme et al. c. Ecp2.	2020	-1.11599
30	David A. Lloyd et al. exp1	2013	-3.42124
31	David A. Lloyd et al. exp2	2013	-2.80899
32	Zaira Cattaneo et al. control exp	2009	0.650161
34	Mika Koivisto et al. d	2012	-0.00170002
34	Mika Koivisto et al. d	2012	-0.000474557
34	Mika Koivisto et al. d	2012	-0.00656876
34	Mika Koivisto et al. d	2012	-0.00708378
34	Mika Koivisto et al. d	2012	-0.00748018
34	Mika Koivisto et al. d	2012	-0.0146138
34	Mika Koivisto et al. d	2012	-0.00240265
34	Mika Koivisto et al. d	2012	-0.0127968
34	Mika Koivisto et al. d	2012	-0.00269947
34	Mika Koivisto et al. d	2012	-0.0119199
34	Mika Koivisto et al. d	2012	-0.00651784
34	Mika Koivisto et al. d	2012	-0.00909905
34	Mika Koivisto et al. d	2012	-0.00471972
34	Mika Koivisto et al. d	2012	-0.0119924
34	Mika Koivisto et al. d	2012	-0.000857475
34	Mika Koivisto et al. d	2012	-0.00605958
35	Henry Railo et al. b	2014	-0.73267
35	Henry Railo et al. b	2014	-1.0442
36	Henry Railo et al. c	2012	-0.68148
36	Henry Railo et al. c	2012	0.560835
36	Henry Railo et al. c	2012	0.679256
36	Henry Railo et al. c	2012	-0.309287
36	Henry Railo et al. c	2012	0.246338
36	Henry Railo et al. c	2012	0.145558
36	Henry Railo et al. c	2012	0.749091
36	Henry Railo et al. c	2012	-0.0903856
36	Henry Railo et al. c	2012	0.721986
36	Henry Railo et al. c	2012	1.17226
36	Henry Railo et al. c	2012	0.845552
36	Henry Railo et al. c	2012	0.78915
37	Niina Salminen-Vaparanta et al.	2012	-0.19672
37	Niina Salminen-Vaparanta et al.	2012	-1.04433
37	Niina Salminen-Vaparanta et al.	2012	-1.01784
37	Niina Salminen-Vaparanta et al.	2012	-1.19748
37	Niina Salminen-Vaparanta et al.	2012	-1.09863
37	Niina Salminen-Vaparanta et al.	2012	-0.254103
37	Niina Salminen-Vaparanta et al.	2012	-0.303528
37	Niina Salminen-Vaparanta et al.	2012	-0.167916
37	Niina Salminen-Vaparanta et al.	2012	0.166239
38	JUHA SILVANTO et al. exp1	2017	-0.0609597
38	JUHA SILVANTO et al. exp1	2017	0.266475
38	JUHA SILVANTO et al. exp1	2017	-0.117546
38	JUHA SILVANTO et al. exp1	2017	0.099636
38	JUHA SILVANTO et al. exp1	2017	-0.553753
38	JUHA SILVANTO et al. exp1	2017	0.428182
38	JUHA SILVANTO et al. exp1	2017	-0.451617
38	JUHA SILVANTO et al. exp1	2017	-0.218106
39	JUHA SILVANTO et al. exp2	2017	0.0198563
39	JUHA SILVANTO et al. exp2	2017	-0.261108
39	JUHA SILVANTO et al. exp2	2017	-0.0993601
39	JUHA SILVANTO et al. exp2	2017	-0.116016
39	JUHA SILVANTO et al. exp2	2017	-0.0807365
39	JUHA SILVANTO et al. exp2	2017	0.333081
39	JUHA SILVANTO et al. exp2	2017	-0.144606
39	JUHA SILVANTO et al. exp2	2017	-0.063609
40	Henri Olkoniemi et al. Exp1	2023	-0.0849172

## Sheet: overall effect size 
study number	study	year	Hedges' g	Lower-CI	Upper-CI	Note: This dataset was obtained by calculating the average of all effect sizes in each experiment(n = 39).
1	01 Mikko Hurme et al. a	2017	-1.18666	-1.85682	-0.516506
2	02 Francesca Perini et al.	2012	-0.130277	-0.768058	0.507504
3	03 Joan A. Camprodon et al.	2010	-0.504115	-0.976421	-0.0318082
4	04 Vincenzo Romei et al.	2007	-0.186502	-0.60095	0.227946
5	05 Arman Abrahamyan et al.	2015	1.23166	0.531018	1.9323
6	06 Christopher P. G. Allen et al.	2014	-0.109731	-0.564805	0.345343
7	07 Christianne Jacobs et al. a	2012	-0.395342	-0.906451	0.115766
8	08 Christianne Jacobs et al. b	2012	-0.406762	-0.919738	0.106213
9	09 Christianne Jacobs et al. c. Exp1.	2014	-0.608472	-1.05649	-0.160451
10	10 Christianne Jacobs et al. c. Exp2.	2014	-0.679699	-1.18267	-0.176731
11	11 Henry Railo et al. a	2012	-0.391167	-0.842991	0.0606575
12	12 Mika Koivisto et al. a. Exp1.	2012	-0.270949	-0.663195	0.121296
13	13 Robin Laycock et al. Exp1.	2007	0.0666264	-0.376884	0.510137
14	14 Robin Laycock et al. Exp2.	2007	-0.236826	-0.951957	0.478305
15	15 Tatiana Aloi Emmanouil et al. Exp1.	2013	-1.18942	-1.72192	-0.656919
16	16 Tatiana Aloi Emmanouil et al. Exp2.	2013	-1.14004	-1.52941	-0.750672
17	17 Tom A.C. et al.	2011	-0.989351	-1.5326	-0.446097
18	18 Tom A. de Graaf et al. a	2011	-0.123912	-0.583728	0.335904
19	19 Tom A. de Graaf et al. b. Exp1.	2012	-1.45571	-1.96274	-0.948675
20	20 Tom A. de Graaf et al. b. Exp2.	2012	-0.509358	-1.02462	0.00589968
21	21 Tony Ro et al.	2003	-1.03948	-1.76362	-0.31534
22	22 G. Beckers et al.	1995	-0.356262	-1.17488	0.462353
23	23 J.R.Hotson et al.	1999	-1.32752	-2.41417	-0.240862
24	24 Erik Corthout et al. Exp1.	1999	-0.567292	-1.71937	0.584786
25	25 Erik Corthout et al. Exp2.	1999	-0.355458	-1.40058	0.689665
26	26 Mikko Hurme et al. b	2019	-0.928948	-1.37036	-0.487534
27	27 Mika Koivisto et al. b	2021	-0.225949	-0.588731	0.136834
28	28 Wenbo Wang et al.	2022	-0.934951	-1.32258	-0.547322
29	29 Mikko Hurme et al. c. Exp2.	2020	-0.996339	-1.44748	-0.5452
30	30 David A. Lloyd et al. Exp1	2013	-3.42124	-5.07755	-1.76494
31	31 David A. Lloyd et al. Exp2	2013	-2.80899	-4.29015	-1.32783
32	32 Zaira Cattaneo et al. control exp	2009	0.650161	-0.362265	1.66259
33	33 Mika Koivisto et al. d	2012	-0.668663	-1.09097	-0.246353
34	34 Henry Railo et al. b	2014	-0.888436	-1.53163	-0.245247
35	35 Henry Railo et al. c	2012	0.402406	-0.0255859	0.830398
36	36 Niina Salminen-Vaparanta et al.	2012	-0.568256	-1.1826	0.0460864
37	37 JUHA SILVANTO et al. Exp1	2017	-0.075961	-0.482699	0.330777
38	38 JUHA SILVANTO et al. Exp2	2017	-0.0515623	-0.439338	0.336213
39	39 Henri Olkoniemi et al. Exp1	2023	-0.0849172	-1.03158	0.861747

## Sheet: average effect size
paper number	study	year	Hedges' g	SOA	Note: This dataset was obtained by calculating the average of the effect sizes of different types of visual stimulus in each experiment(n = 316). Sorted with the chronological order of SOAs.
1	Mikko Hurme et al. a. 2017.	2017	-1.63999	0.06
1	Mikko Hurme et al. a. 2017.	2017	-0.733344	0.09
2	Francesca Perini et al. 2012.	2012	-0.130277	0
3	Joan A. Camprodon et al. 2010.	2010	-0.403629	0.04
3	Joan A. Camprodon et al. 2010.	2010	-0.0414579	0.06
3	Joan A. Camprodon et al. 2010.	2010	-0.615897	0.08
3	Joan A. Camprodon et al. 2010.	2010	-1.04948	0.1
3	Joan A. Camprodon et al. 2010.	2010	-0.687622	0.12
3	Joan A. Camprodon et al. 2010.	2010	-0.569682	0.14
3	Joan A. Camprodon et al. 2010.	2010	-0.549767	0.16
3	Joan A. Camprodon et al. 2010.	2010	-0.515396	0.18
3	Joan A. Camprodon et al. 2010.	2010	-0.385734	0.2
3	Joan A. Camprodon et al. 2010.	2010	-0.779958	0.22
3	Joan A. Camprodon et al. 2010.	2010	-0.583868	0.24
3	Joan A. Camprodon et al. 2010.	2010	-0.12076	0.26
3	Joan A. Camprodon et al. 2010.	2010	-0.410762	0.28
3	Joan A. Camprodon et al. 2010.	2010	-0.343594	0.3
4	Vincenzo Romei et al. 2007.	2007	-0.461437	0.03
4	Vincenzo Romei et al. 2007.	2007	-0.326864	0.045
4	Vincenzo Romei et al. 2007.	2007	0.694996	0.06
4	Vincenzo Romei et al. 2007.	2007	0.923479	0.075
4	Vincenzo Romei et al. 2007.	2007	0.0440084	0.09
4	Vincenzo Romei et al. 2007.	2007	0.325954	0.105
4	Vincenzo Romei et al. 2007.	2007	0.311542	0.12
4	Vincenzo Romei et al. 2007.	2007	-0.0196606	0.135
5	Arman Abrahamyan et al. 2015.	2015	0.94781	0.106
5	Arman Abrahamyan et al. 2015.	2015	1.51551	0.106
6	Christopher P. G. Allen et al. 2014.	2014	0.569649	0.02
6	Christopher P. G. Allen et al. 2014.	2014	-0.0555514	0.06
6	Christopher P. G. Allen et al. 2014.	2014	-0.0504541	0.11
6	Christopher P. G. Allen et al. 2014.	2014	-0.902566	0.3
7	Christianne Jacobs et al. 2012a.	2012	-0.860711	-0.08
7	Christianne Jacobs et al. 2012a.	2012	-0.976451	-0.06
7	Christianne Jacobs et al. 2012a.	2012	-0.878046	-0.04
7	Christianne Jacobs et al. 2012a.	2012	-0.0891382	-0.02
7	Christianne Jacobs et al. 2012a.	2012	-0.0921572	0
7	Christianne Jacobs et al. 2012a.	2012	-0.0246092	0.02
7	Christianne Jacobs et al. 2012a.	2012	-0.156225	0.04
7	Christianne Jacobs et al. 2012a.	2012	-0.321407	0.06
7	Christianne Jacobs et al. 2012a.	2012	-1.35302	0.08
7	Christianne Jacobs et al. 2012a.	2012	-1.56231	0.1
7	Christianne Jacobs et al. 2012a.	2012	-1.04	0.12
7	Christianne Jacobs et al. 2012a.	2012	-0.340363	0.14
7	Christianne Jacobs et al. 2012a.	2012	-0.0366356	0.16
7	Christianne Jacobs et al. 2012a.	2012	0.243217	0.18
7	Christianne Jacobs et al. 2012a.	2012	0.222845	0.2
7	Christianne Jacobs et al. 2012a.	2012	0.314144	0.22
7	Christianne Jacobs et al. 2012a.	2012	-0.184314	0.24
7	Christianne Jacobs et al. 2012a.	2012	-0.285585	0.26
7	Christianne Jacobs et al. 2012a.	2012	-0.432037	0.28
7	Christianne Jacobs et al. 2012a.	2012	-0.0540479	0.3
8	Christianne Jacobs et al. 2012b.	2012	-1.09334	-0.08
8	Christianne Jacobs et al. 2012b.	2012	-1.25088	-0.06
8	Christianne Jacobs et al. 2012b.	2012	-0.96206	-0.04
8	Christianne Jacobs et al. 2012b.	2012	-0.0236405	-0.02
8	Christianne Jacobs et al. 2012b.	2012	0.504238	0
8	Christianne Jacobs et al. 2012b.	2012	0.34667	0.02
8	Christianne Jacobs et al. 2012b.	2012	0.319436	0.04
8	Christianne Jacobs et al. 2012b.	2012	-0.295336	0.06
8	Christianne Jacobs et al. 2012b.	2012	-0.986591	0.08
8	Christianne Jacobs et al. 2012b.	2012	-1.50118	0.1
8	Christianne Jacobs et al. 2012b.	2012	-1.12806	0.12
8	Christianne Jacobs et al. 2012b.	2012	-0.666576	0.14
8	Christianne Jacobs et al. 2012b.	2012	-0.487116	0.16
8	Christianne Jacobs et al. 2012b.	2012	0	0.18
8	Christianne Jacobs et al. 2012b.	2012	0.0290353	0.2
8	Christianne Jacobs et al. 2012b.	2012	-0.126064	0.22
8	Christianne Jacobs et al. 2012b.	2012	-0.121055	0.24
8	Christianne Jacobs et al. 2012b.	2012	-0.40656	0.26
8	Christianne Jacobs et al. 2012b.	2012	-0.220614	0.28
8	Christianne Jacobs et al. 2012b.	2012	-0.0655567	0.3
9	Christianne Jacobs et al.c.Exp2. 2014.	2014	-1.28977	-0.08
9	Christianne Jacobs et al.c.Exp2. 2014.	2014	-1.25517	-0.08
9	Christianne Jacobs et al.c.Exp2. 2014.	2014	-1.1852	-0.06
9	Christianne Jacobs et al.c.Exp2. 2014.	2014	-1.39902	-0.06
9	Christianne Jacobs et al.c.Exp1. 2014.	2014	-1.12982	-0.05
9	Christianne Jacobs et al.c.Exp1. 2014.	2014	0.156575	-0.05
9	Christianne Jacobs et al.c.Exp1. 2014.	2014	-0.478295	-0.05
9	Christianne Jacobs et al.c.Exp1. 2014.	2014	-0.0626232	-0.05
9	Christianne Jacobs et al.c.Exp1. 2014.	2014	-0.186346	-0.05
9	Christianne Jacobs et al.c.Exp2. 2014.	2014	-0.699039	-0.04
9	Christianne Jacobs et al.c.Exp2. 2014.	2014	-0.698354	-0.04
9	Christianne Jacobs et al.c.Exp1. 2014.	2014	-0.0160872	-0.02
9	Christianne Jacobs et al.c.Exp1. 2014.	2014	-0.144136	-0.02
9	Christianne Jacobs et al.c.Exp1. 2014.	2014	-0.913007	-0.02
9	Christianne Jacobs et al.c.Exp1. 2014.	2014	-1.011	-0.02
9	Christianne Jacobs et al.c.Exp1. 2014.	2014	-1.67141	-0.02
9	Christianne Jacobs et al.c.Exp2. 2014.	2014	-0.150274	-0.02
9	Christianne Jacobs et al.c.Exp2. 2014.	2014	-0.346114	-0.02
9	Christianne Jacobs et al.c.Exp2. 2014.	2014	0.269219	0
9	Christianne Jacobs et al.c.Exp2. 2014.	2014	-0.0432502	0
9	Christianne Jacobs et al.c.Exp1. 2014.	2014	-0.671126	0.09
9	Christianne Jacobs et al.c.Exp1. 2014.	2014	-0.178337	0.09
9	Christianne Jacobs et al.c.Exp1. 2014.	2014	-1.13866	0.09
9	Christianne Jacobs et al.c.Exp1. 2014.	2014	-1.04705	0.09
9	Christianne Jacobs et al.c.Exp1. 2014.	2014	-1.23544	0.09
9	Christianne Jacobs et al.c.Exp1. 2014.	2014	-0.58039	0.12
9	Christianne Jacobs et al.c.Exp1. 2014.	2014	-0.298648	0.12
9	Christianne Jacobs et al.c.Exp1. 2014.	2014	-0.766189	0.12
9	Christianne Jacobs et al.c.Exp1. 2014.	2014	-0.138657	0.12
9	Christianne Jacobs et al.c.Exp1. 2014.	2014	-0.658811	0.12
10	Henry Railo et al. 2012.a	2012	-0.392069	-0.042
10	Henry Railo et al. 2012.a	2012	0.0314637	-0.025
10	Henry Railo et al. 2012.a	2012	-0.619816	0.025
10	Henry Railo et al. 2012.a	2012	-0.591637	0.042
10	Henry Railo et al. 2012.a	2012	-0.879216	0.075
10	Henry Railo et al. 2012.a	2012	-0.429763	0.092
10	Henry Railo et al. 2012.a	2012	-0.353615	0.109
10	Henry Railo et al. 2012.a	2012	-0.304701	0.142
10	Henry Railo et al. 2012.a	2012	-0.235744	0.175
10	Henry Railo et al. 2012.a	2012	-0.314338	0.209
10	Henry Railo et al. 2012.a	2012	-0.330223	0.242
10	Henry Railo et al. 2012.a	2012	-0.311877	0.259
10	Henry Railo et al. 2012.a	2012	-0.353633	0.275
11	Mika Koivisto et al.Exp1. 2012.a	2012	-0.283723	0.03
11	Mika Koivisto et al.Exp1. 2012.a	2012	-0.0934774	0.03
11	Mika Koivisto et al.Exp1. 2012.a	2012	-0.109121	0.06
11	Mika Koivisto et al.Exp1. 2012.a	2012	-0.249971	0.06
11	Mika Koivisto et al.Exp1. 2012.a	2012	-0.218242	0.09
11	Mika Koivisto et al.Exp1. 2012.a	2012	-0.753658	0.09
11	Mika Koivisto et al.Exp1. 2012.a	2012	-0.269748	0.12
11	Mika Koivisto et al.Exp1. 2012.a	2012	-0.597705	0.12
11	Mika Koivisto et al.Exp1. 2012.a	2012	-0.173406	0.15
11	Mika Koivisto et al.Exp1. 2012.a	2012	-0.362891	0.15
11	Mika Koivisto et al.Exp1. 2012.a	2012	0.0355273	0.18
11	Mika Koivisto et al.Exp1. 2012.a	2012	-0.174977	0.18
12	Robin Laycock et al.Exp2. 2007.	2007	-0.726246	-0.42
12	Robin Laycock et al.Exp2. 2007.	2007	-0.499548	-0.01
12	Robin Laycock et al.Exp1. 2007.	2007	0.0530144	0
12	Robin Laycock et al.Exp2. 2007.	2007	0	0.01
12	Robin Laycock et al.Exp1. 2007.	2007	0.0518995	0.032
12	Robin Laycock et al.Exp2. 2007.	2007	0.278491	0.063
12	Robin Laycock et al.Exp1. 2007.	2007	0.389631	0.126
12	Robin Laycock et al.Exp1. 2007.	2007	0.0975466	0.158
12	Robin Laycock et al.Exp1. 2007.	2007	-0.258959	0.221
13	Tatiana Aloi Emmanouil et al. Exp1. 2013.	2013	-1.2569	0.006
13	Tatiana Aloi Emmanouil et al. Exp2. 2013.	2013	-1.35722	0.006
13	Tatiana Aloi Emmanouil et al. Exp1. 2013.	2013	-1.23397	0.018
13	Tatiana Aloi Emmanouil et al. Exp2. 2013.	2013	-1.50685	0.018
13	Tatiana Aloi Emmanouil et al. Exp1. 2013.	2013	-1.18454	0.029
13	Tatiana Aloi Emmanouil et al. Exp2. 2013.	2013	-1.42754	0.029
13	Tatiana Aloi Emmanouil et al. Exp1. 2013.	2013	-1.33965	0.041
13	Tatiana Aloi Emmanouil et al. Exp2. 2013.	2013	-1.17583	0.041
13	Tatiana Aloi Emmanouil et al. Exp1. 2013.	2013	-1.18472	0.053
13	Tatiana Aloi Emmanouil et al. Exp2. 2013.	2013	-0.99387	0.053
13	Tatiana Aloi Emmanouil et al. Exp1. 2013.	2013	-1.26268	0.065
13	Tatiana Aloi Emmanouil et al. Exp2. 2013.	2013	-1.16569	0.065
13	Tatiana Aloi Emmanouil et al. Exp1. 2013.	2013	-0.901324	0.076
13	Tatiana Aloi Emmanouil et al. Exp2. 2013.	2013	-1.26706	0.076
13	Tatiana Aloi Emmanouil et al. Exp1. 2013.	2013	-1.4754	0.088
13	Tatiana Aloi Emmanouil et al. Exp2. 2013.	2013	-1.6237	0.088
13	Tatiana Aloi Emmanouil et al. Exp1. 2013.	2013	-1.84299	0.1
13	Tatiana Aloi Emmanouil et al. Exp2. 2013.	2013	-1.87502	0.1
13	Tatiana Aloi Emmanouil et al. Exp1. 2013.	2013	-1.56183	0.112
13	Tatiana Aloi Emmanouil et al. Exp2. 2013.	2013	-1.40494	0.112
13	Tatiana Aloi Emmanouil et al. Exp1. 2013.	2013	-1.17615	0.124
13	Tatiana Aloi Emmanouil et al. Exp2. 2013.	2013	-0.824433	0.124
13	Tatiana Aloi Emmanouil et al. Exp1. 2013.	2013	-0.987897	0.135
13	Tatiana Aloi Emmanouil et al. Exp2. 2013.	2013	-0.633463	0.135
13	Tatiana Aloi Emmanouil et al. Exp1. 2013.	2013	-0.756358	0.147
13	Tatiana Aloi Emmanouil et al. Exp2. 2013.	2013	-0.515169	0.147
13	Tatiana Aloi Emmanouil et al. Exp1. 2013.	2013	-0.261637	0.159
13	Tatiana Aloi Emmanouil et al. Exp2. 2013.	2013	-0.404674	0.159
14	Tom A.C. et al. 2011.	2011	-0.777307	-0.025
14	Tom A.C. et al. 2011.	2011	-0.823267	-0.025
14	Tom A.C. et al. 2011.	2011	-0.408003	-0.025
14	Tom A.C. et al. 2011.	2011	-0.407031	-0.025
14	Tom A.C. et al. 2011.	2011	-0.668495	-0.025
14	Tom A.C. et al. 2011.	2011	-0.969162	-0.025
14	Tom A.C. et al. 2011.	2011	-1.48055	-0.025
14	Tom A.C. et al. 2011.	2011	-1.42734	-0.025
14	Tom A.C. et al. 2011.	2011	-2.45513	-0.025
14	Tom A.C. et al. 2011.	2011	-2.58433	-0.025
14	Tom A.C. et al. 2011.	2011	-2.50989	-0.025
14	Tom A.C. et al. 2011.	2011	-0.125755	0.09
14	Tom A.C. et al. 2011.	2011	-0.0862265	0.09
14	Tom A.C. et al. 2011.	2011	-0.189377	0.09
14	Tom A.C. et al. 2011.	2011	-0.180491	0.09
14	Tom A.C. et al. 2011.	2011	-0.18728	0.09
14	Tom A.C. et al. 2011.	2011	-0.297109	0.09
14	Tom A.C. et al. 2011.	2011	-0.424298	0.09
14	Tom A.C. et al. 2011.	2011	-1.08541	0.09
14	Tom A.C. et al. 2011.	2011	-1.56934	0.09
14	Tom A.C. et al. 2011.	2011	-1.68182	0.09
14	Tom A.C. et al. 2011.	2011	-1.4281	0.09
15	Tom A. de Graaf et al. 2011.a	2011	-0.415557	0
15	Tom A. de Graaf et al. 2011.a	2011	0.122536	0.01
15	Tom A. de Graaf et al. 2011.a	2011	0.15588	0.02
15	Tom A. de Graaf et al. 2011.a	2011	-0.265656	0.03
15	Tom A. de Graaf et al. 2011.a	2011	-0.0646357	0.04
15	Tom A. de Graaf et al. 2011.a	2011	-0.030332	0.05
15	Tom A. de Graaf et al. 2011.a	2011	0	0.06
15	Tom A. de Graaf et al. 2011.a	2011	-0.549384	0.07
15	Tom A. de Graaf et al. 2011.a	2011	0.0687411	0.08
15	Tom A. de Graaf et al. 2011.a	2011	-0.584981	0.09
15	Tom A. de Graaf et al. 2011.a	2011	0.179138	0.1
15	Tom A. de Graaf et al. 2011.a	2011	-0.399902	0.11
15	Tom A. de Graaf et al. 2011.a	2011	0.163892	0.12
15	Tom A. de Graaf et al. 2011.a	2011	0.0481747	0.13
15	Tom A. de Graaf et al. 2011.a	2011	-0.208988	0.14
15	Tom A. de Graaf et al. 2011.a	2011	-0.201525	0.15
16	Tom A. de Graaf et al.Exp2. 2012.b	2012	-0.496462	0.05
16	Tom A. de Graaf et al.Exp1. 2012.b	2012	-0.560288	0.06
16	Tom A. de Graaf et al.Exp1. 2012.b	2012	-1.49892	0.07
16	Tom A. de Graaf et al.Exp2. 2012.b	2012	-0.17551	0.07
16	Tom A. de Graaf et al.Exp1. 2012.b	2012	-1.8294	0.08
16	Tom A. de Graaf et al.Exp2. 2012.b	2012	-0.68689	0.08
16	Tom A. de Graaf et al.Exp2. 2012.b	2012	-0.40687	0.085
16	Tom A. de Graaf et al.Exp1. 2012.b	2012	-2.60895	0.09
16	Tom A. de Graaf et al.Exp2. 2012.b	2012	-0.770816	0.09
16	Tom A. de Graaf et al.Exp2. 2012.b	2012	-0.899261	0.095
16	Tom A. de Graaf et al.Exp1. 2012.b	2012	-1.95014	0.1
16	Tom A. de Graaf et al.Exp2. 2012.b	2012	-0.516332	0.1
16	Tom A. de Graaf et al.Exp1. 2012.b	2012	-1.40422	0.11
16	Tom A. de Graaf et al.Exp2. 2012.b	2012	-0.60583	0.11
16	Tom A. de Graaf et al.Exp1. 2012.b	2012	-0.900381	0.12
16	Tom A. de Graaf et al.Exp1. 2012.b	2012	-0.893393	0.13
16	Tom A. de Graaf et al.Exp2. 2012.b	2012	-0.0262497	0.13
17	Tony Ro et al. 2003.	2003	-0.27049	0.057
17	Tony Ro et al. 2003.	2003	-0.562696	0.071
17	Tony Ro et al. 2003.	2003	-0.619854	0.086
17	Tony Ro et al. 2003.	2003	-1.50765	0.1
17	Tony Ro et al. 2003.	2003	-1.70004	0.114
17	Tony Ro et al. 2003.	2003	-1.79659	0.128
17	Tony Ro et al. 2003.	2003	-1.33054	0.143
17	Tony Ro et al. 2003.	2003	-1.0852	0.157
17	Tony Ro et al. 2003.	2003	-0.482231	0.171
18	G. Beckers et al. 1995.	1995	0.209997	0.06
18	G. Beckers et al. 1995.	1995	-1.1446	0.08
18	G. Beckers et al. 1995.	1995	-0.134181	0.1
19	J.R.Hotson et al. 1999.	1999	-0.228476	0.06
19	J.R.Hotson et al. 1999.	1999	-0.482546	0.08
19	J.R.Hotson et al. 1999.	1999	-1.02984	0.1
19	J.R.Hotson et al. 1999.	1999	-3.44045	0.12
19	J.R.Hotson et al. 1999.	1999	-1.71754	0.14
19	J.R.Hotson et al. 1999.	1999	-2.40864	0.16
19	J.R.Hotson et al. 1999.	1999	-0.903742	0.18
19	J.R.Hotson et al. 1999.	1999	-1.75166	0.2
19	J.R.Hotson et al. 1999.	1999	-0.895708	0.22
19	J.R.Hotson et al. 1999.	1999	-0.416552	0.24
20	Erik Corthout et al. Exp1. 1999.	1999	-0.0791733	-0.1
20	Erik Corthout et al. Exp1. 1999.	1999	-0.179134	-0.09
20	Erik Corthout et al. Exp1. 1999.	1999	-0.169205	-0.08
20	Erik Corthout et al. Exp1. 1999.	1999	-0.16468	-0.07
20	Erik Corthout et al. Exp1. 1999.	1999	-0.365383	-0.06
20	Erik Corthout et al. Exp2. 1999.	1999	-0.468634	-0.06
20	Erik Corthout et al. Exp1. 1999.	1999	-0.65645	-0.05
20	Erik Corthout et al. Exp2. 1999.	1999	-0.517095	-0.05
20	Erik Corthout et al. Exp1. 1999.	1999	-0.475041	-0.04
20	Erik Corthout et al. Exp1. 1999.	1999	-1.1155	-0.03
20	Erik Corthout et al. Exp1. 1999.	1999	-0.65813	-0.02
20	Erik Corthout et al. Exp1. 1999.	1999	-0.708108	-0.01
20	Erik Corthout et al. Exp2. 1999.	1999	-0.270033	-0.01
20	Erik Corthout et al. Exp1. 1999.	1999	-0.694348	0
20	Erik Corthout et al. Exp1. 1999.	1999	-0.513653	0.01
20	Erik Corthout et al. Exp2. 1999.	1999	-0.224706	0.01
20	Erik Corthout et al. Exp1. 1999.	1999	-0.448091	0.02
20	Erik Corthout et al. Exp1. 1999.	1999	-0.282204	0.03
20	Erik Corthout et al. Exp1. 1999.	1999	-0.468788	0.04
20	Erik Corthout et al. Exp1. 1999.	1999	-0.163283	0.06
20	Erik Corthout et al. Exp1. 1999.	1999	-0.692011	0.07
20	Erik Corthout et al. Exp1. 1999.	1999	-0.923766	0.08
20	Erik Corthout et al. Exp1. 1999.	1999	-0.887222	0.09
20	Erik Corthout et al. Exp1. 1999.	1999	-1.77315	0.1
20	Erik Corthout et al. Exp2. 1999.	1999	-0.296822	0.1
20	Erik Corthout et al. Exp1. 1999.	1999	-1.46288	0.11
20	Erik Corthout et al. Exp1. 1999.	1999	-1.0566	0.12
20	Erik Corthout et al. Exp1. 1999.	1999	-1.1155	0.13
20	Erik Corthout et al. Exp1. 1999.	1999	-0.400139	0.14
20	Erik Corthout et al. Exp1. 1999.	1999	-0.355188	0.15
20	Erik Corthout et al. Exp1. 1999.	1999	-0.250976	0.16
20	Erik Corthout et al. Exp1. 1999.	1999	-0.170051	0.17
20	Erik Corthout et al. Exp1. 1999.	1999	-0.122185	0.18
20	Erik Corthout et al. Exp1. 1999.	1999	-0.100644	0.19
21	Mikko Hurme et al. 2019.b	2019	-0.770381	0.045
21	Mikko Hurme et al. 2019.b	2019	-0.862552	0.06
21	Mikko Hurme et al. 2019.b	2019	-1.80858	0.09
21	Mikko Hurme et al. 2019.b	2019	-0.274281	0.105
22	Mika Koivisto et al. 2021.b	2021	-0.342062	0.075
22	Mika Koivisto et al. 2021.b	2021	-0.109835	0.155
23	Wenbo Wang et al. 2022	2022	-0.858437	0.03
23	Wenbo Wang et al. 2022	2022	0.125383	0.065
23	Wenbo Wang et al. 2022	2022	-0.841244	0.1
23	Wenbo Wang et al. 2022	2022	-2.06771	0.135
23	Wenbo Wang et al. 2022	2022	-1.03275	0.17
24	Mikko Hurme et al. c. Exp2. 2020	2020	-0.996339	0.09
25	David A. Lloyd et al. Exp1. 2013	2013	-3.42124	0.1
25	David A. Lloyd et al. Exp2. 2013	2013	-2.80899	0.1
26	Zaira Cattaneo et al. control exp. 2009	2009	0.650161	0
28	Mika Koivisto et al. d. 2012	2012	-0.00108729	0.06
28	Mika Koivisto et al. d. 2012	2012	-0.00682627	0.09
28	Mika Koivisto et al. d. 2012	2012	-0.011047	0.12
28	Mika Koivisto et al. d. 2012	2012	-0.00759973	0.15
28	Mika Koivisto et al. d. 2012	2012	-0.00730969	0.18
28	Mika Koivisto et al. d. 2012	2012	-0.00780845	0.21
28	Mika Koivisto et al. d. 2012	2012	-0.00835605	0.24
28	Mika Koivisto et al. d. 2012	2012	-0.00345853	0.27
29	Henry Railo et al. b. 2014	2014	-0.888436	0.06
30	Henry Railo et al. c. 2012	2012	-0.00111237	0.04
30	Henry Railo et al. c. 2012	2012	0.497715	0.07
30	Henry Railo et al. c. 2012	2012	0.783769	0.1
30	Henry Railo et al. c. 2012	2012	0.125774	0.04
30	Henry Railo et al. c. 2012	2012	0.0275862	0.07
30	Henry Railo et al. c. 2012	2012	0.980706	0.1
31	Niina Salminen-Vaparanta et al. 2012	2012	-0.19672	0.024
31	Niina Salminen-Vaparanta et al. 2012	2012	-1.04433	0.044
31	Niina Salminen-Vaparanta et al. 2012	2012	-1.01784	0.064
31	Niina Salminen-Vaparanta et al. 2012	2012	-1.19748	0.084
31	Niina Salminen-Vaparanta et al. 2012	2012	-1.09863	0.104
31	Niina Salminen-Vaparanta et al. 2012	2012	-0.254103	0.124
31	Niina Salminen-Vaparanta et al. 2012	2012	-0.303528	0.144
31	Niina Salminen-Vaparanta et al. 2012	2012	-0.167916	0.164
31	Niina Salminen-Vaparanta et al. 2012	2012	0.166239	0.184
32	JUHA SILVANTO et al. Exp1. 2017	2017	-0.075961	0
32	JUHA SILVANTO et al. Exp2. 2017	2017	-0.0515623	0.1
33	Henri Olkoniemi et al. Exp1. 2023	2023	-0.0849172	0.1
