# Supplementary material for: Meta-analysis of experimental factors influencing single-pulse TMS effects on the early visual cortex
Source: Front Neurosci. 2024 Jun 3;18:1351399. doi: 10.3389/fnins.2024.1351399 (PMC11185874; doi:10.3389/fnins.2024.1351399)
Supplement: Supplementary file 1 [file Data_Sheet_1.ZIP › supplementary information/data-subjective-Supplementary.xlsx]

## Sheet: original data
study number	study	year	case_n	case_mean	case_SD	control_n	control_mean	control_SD	Note: This dataset was extracted from the original articles(Perceptual Awareness Scale [PAS]). There were 287 experimental group data and 287 control group data.
7	Christianne Jacobs et al.	2012	8	-0.170833	0.329982	8	0.0166667	0.212132
7	Christianne Jacobs et al.	2012	8	-0.227083	0.282843	8	0.0166667	0.212132
7	Christianne Jacobs et al.	2012	8	-0.15625	0.324091	8	0.0166667	0.212132
7	Christianne Jacobs et al.	2012	8	-0.01875	0.20624	8	0.0166667	0.212132
7	Christianne Jacobs et al.	2012	8	-0.0229167	0.188562	8	0.0166667	0.212132
7	Christianne Jacobs et al.	2012	8	-0.0125	0.170884	8	0.0166667	0.212132
7	Christianne Jacobs et al.	2012	8	0.0291667	0.206238	8	0.0166667	0.212132
7	Christianne Jacobs et al.	2012	8	-0.139583	0.30052	8	0.0166667	0.212132
7	Christianne Jacobs et al.	2012	8	-0.39375	0.276951	8	0.0166667	0.212132
7	Christianne Jacobs et al.	2012	8	-0.391667	0.241596	8	0.0166667	0.212132
7	Christianne Jacobs et al.	2012	8	-0.227083	0.153205	8	0.0166667	0.212132
7	Christianne Jacobs et al.	2012	8	-0.0416667	0.159099	8	0.0166667	0.212132
7	Christianne Jacobs et al.	2012	8	-0.06875	0.200347	8	0.0166667	0.212132
7	Christianne Jacobs et al.	2012	8	0.0333333	0.141421	8	0.0166667	0.212132
7	Christianne Jacobs et al.	2012	8	0.0166667	0.0883883	8	0.0166667	0.212132
7	Christianne Jacobs et al.	2012	8	0.03125	0.135529	8	0.0166667	0.212132
7	Christianne Jacobs et al.	2012	8	0.0208333	0.141421	8	0.0166667	0.212132
7	Christianne Jacobs et al.	2012	8	0.0229167	0.0707107	8	0.0166667	0.212132
7	Christianne Jacobs et al.	2012	8	-0.0583333	0.159099	8	0.0166667	0.212132
7	Christianne Jacobs et al.Result2.	2012	8	0.0375	0.111958	8	0.0166667	0.212132
8	Christianne Jacobs et al.	2012	8	0.502628	0.327778	8	0.824131	0.169949
8	Christianne Jacobs et al.	2012	8	0.447027	0.291339	8	0.824131	0.169949
8	Christianne Jacobs et al.	2012	8	0.571697	0.339858	8	0.824131	0.169949
8	Christianne Jacobs et al.	2012	8	0.795059	0.194228	8	0.824131	0.169949
8	Christianne Jacobs et al.	2012	8	0.846768	0.109214	8	0.824131	0.169949
8	Christianne Jacobs et al.	2012	8	0.83837	0.133513	8	0.824131	0.169949
8	Christianne Jacobs et al.	2012	8	0.821403	0.157809	8	0.824131	0.169949
8	Christianne Jacobs et al.	2012	8	0.688548	0.254943	8	0.824131	0.169949
8	Christianne Jacobs et al.	2012	8	0.474156	0.279219	8	0.824131	0.169949
8	Christianne Jacobs et al.	2012	8	0.491509	0.291342	8	0.824131	0.169949
8	Christianne Jacobs et al.	2012	8	0.620471	0.145653	8	0.824131	0.169949
8	Christianne Jacobs et al.	2012	8	0.715085	0.194205	8	0.824131	0.169949
8	Christianne Jacobs et al.	2012	8	0.723868	0.206368	8	0.824131	0.169949
8	Christianne Jacobs et al.	2012	8	0.839941	0.13351	8	0.824131	0.169949
8	Christianne Jacobs et al.	2012	8	0.827258	0.0971338	8	0.824131	0.169949
8	Christianne Jacobs et al.	2012	8	0.814583	0.0971112	8	0.824131	0.169949
8	Christianne Jacobs et al.	2012	8	0.814782	0.097114	8	0.824131	0.169949
8	Christianne Jacobs et al.	2012	8	0.797808	0.0849744	8	0.824131	0.169949
8	Christianne Jacobs et al.	2012	8	0.772257	0.157829	8	0.824131	0.169949
8	Christianne Jacobs et al.Result2.	2012	8	0.81966	0.097131	8	0.824131	0.169949
9	Christianne Jacobs et al.Exp1.	2014	11	3.20539	0.268016	11	3.34007	0.491358
9	Christianne Jacobs et al.Exp1.	2014	11	2.85522	0.491358	11	2.9899	0.804016
9	Christianne Jacobs et al.Exp1.	2014	11	2.50505	0.804016	11	2.81481	0.938041
9	Christianne Jacobs et al.Exp1.	2014	11	2.03367	0.804016	11	2.57239	0.848691
9	Christianne Jacobs et al.Exp1.	2014	11	1.76431	0.580675	11	2.26263	0.804016
9	Christianne Jacobs et al.Exp1.	2014	11	3.25676	0.35856	11	3.41892	0.582631
9	Christianne Jacobs et al.Exp1.	2014	11	3.14865	0.537824	11	3.32432	0.627472
9	Christianne Jacobs et al.Exp1.	2014	11	2.87838	0.67228	11	3.37838	0.537824
9	Christianne Jacobs et al.Exp1.	2014	11	2.21622	0.806736	11	3.32432	0.672313
9	Christianne Jacobs et al.Exp1.	2014	11	1.86486	0.941225	11	3.35135	0.717121
9	Christianne Jacobs et al.Exp1.	2014	11	3.27027	0.448176	11	3.37838	0.537824
9	Christianne Jacobs et al.Exp1.	2014	11	3.13514	0.448176	11	3.41892	0.403368
9	Christianne Jacobs et al.Exp1.	2014	11	2.7973	0.582631	11	3.39189	0.537824
9	Christianne Jacobs et al.Exp1.	2014	11	2.40541	0.67228	11	3.33784	0.67228
9	Christianne Jacobs et al.Exp1.	2014	11	1.94595	0.717087	11	3.28378	0.672313
9	Christianne Jacobs et al.Exp1.	2014	11	3.10508	0.584621	11	3.25424	0.584621
9	Christianne Jacobs et al.Exp1.	2014	11	3.02373	0.584621	11	3.28136	0.674568
9	Christianne Jacobs et al.Exp1.	2014	11	2.95593	0.494675	11	3.30847	0.629628
9	Christianne Jacobs et al.Exp1.	2014	11	2.86102	0.674568	11	3.30847	0.629628
9	Christianne Jacobs et al.Exp1.	2014	11	2.61695	0.539648	11	3.24068	0.629595
10	Christianne Jacobs et al.Exp2.	2014	10	2.23102	1.46113	10	3.08911	1.1689
10	Christianne Jacobs et al.Exp2.	2014	10	2.13861	1.3359	10	3.08911	1.1689
10	Christianne Jacobs et al.Exp2.	2014	10	2.33663	1.58636	10	3.08911	1.1689
10	Christianne Jacobs et al.Exp2.	2014	10	2.82508	1.12716	10	3.08911	1.1689
10	Christianne Jacobs et al.Exp2.	2014	10	2.79868	1.04365	10	3.08911	1.1689
10	Christianne Jacobs et al.Exp2.	2014	10	2.11221	1.25239	10	3.37954	0.709678
10	Christianne Jacobs et al.Exp2.	2014	10	2.19142	1.46113	10	3.37954	0.709678
10	Christianne Jacobs et al.Exp2.	2014	10	2.56106	1.4611	10	3.37954	0.709678
10	Christianne Jacobs et al.Exp2.	2014	10	3.08911	0.91842	10	3.37954	0.709678
10	Christianne Jacobs et al.Exp2.	2014	10	3.07591	1.0019	10	3.37954	0.709678
11	Henry Railo et al.	2012	11	2.35021	0.671716	11	2.40928	0.531788
11	Henry Railo et al.	2012	11	2.40084	0.671716	11	2.49367	0.531788
11	Henry Railo et al.	2012	11	2.51899	0.755693	11	2.6962	0.55978
11	Henry Railo et al.	2012	11	2.45148	0.727701	11	2.57806	0.55978
11	Henry Railo et al.	2012	11	1.85232	0.503795	11	2.60338	0.643724
11	Henry Railo et al.	2012	11	1.98734	0.615731	11	2.64557	0.643724
11	Henry Railo et al.	2012	11	2.34177	0.587739	11	2.61181	0.587772
11	Henry Railo et al.	2012	11	2.51055	0.671716	11	2.62869	0.643724
11	Henry Railo et al.	2012	11	2.56962	0.783685	11	2.56962	0.587772
11	Henry Railo et al.	2012	11	2.49367	0.699708	11	2.59494	0.559747
11	Henry Railo et al.	2012	11	2.51055	0.671716	11	2.59494	0.615731
11	Henry Railo et al.	2012	11	2.48523	0.671716	11	2.60338	0.671716
11	Henry Railo et al.	2012	11	2.45992	0.643757	11	2.55274	0.587772
12	Mika Koivisto et al.Exp1.	2012	15	0.776	0.619677	15	0.856	0.712629
12	Mika Koivisto et al.Exp1.	2012	15	0.52	0.681645	15	0.856	0.712629
12	Mika Koivisto et al.Exp1.	2012	15	0.44	0.588693	15	0.856	0.712629
12	Mika Koivisto et al.Exp1.	2012	15	0.816	0.619677	15	0.856	0.712629
12	Mika Koivisto et al.Exp1.	2012	15	0.984	0.588693	15	0.856	0.712629
12	Mika Koivisto et al.Exp1.	2012	15	1.128	0.650661	15	0.856	0.712629
12	Mika Koivisto et al.Exp1.	2012	15	0.624	0.495742	15	0.832	0.681645
12	Mika Koivisto et al.Exp1.	2012	15	0.672	0.619677	15	0.832	0.681645
12	Mika Koivisto et al.Exp1.	2012	15	0.712	0.588693	15	0.832	0.681645
12	Mika Koivisto et al.Exp1.	2012	15	0.696	0.619677	15	0.832	0.681645
12	Mika Koivisto et al.Exp1.	2012	15	0.76	0.712629	15	0.832	0.681645
12	Mika Koivisto et al.Exp1.	2012	15	0.824	0.743613	15	0.832	0.681645
15	Tatiana Aloi Emmanouil et al. Exp1.	2013	8	0.578947	0.466894	8	0.978469	0.0270652
15	Tatiana Aloi Emmanouil et al. Exp1.	2013	8	0.521531	0.446595	8	0.978469	0.0270652
15	Tatiana Aloi Emmanouil et al. Exp1.	2013	8	0.519139	0.446592	8	0.978469	0.0270652
15	Tatiana Aloi Emmanouil et al. Exp1.	2013	8	0.645933	0.351862	8	0.978469	0.0270652
15	Tatiana Aloi Emmanouil et al. Exp1.	2013	8	0.643541	0.304494	8	0.978469	0.0270652
15	Tatiana Aloi Emmanouil et al. Exp1.	2013	8	0.660287	0.358628	8	0.978469	0.0270652
15	Tatiana Aloi Emmanouil et al. Exp1.	2013	8	0.519139	0.318028	8	0.978469	0.0270652
15	Tatiana Aloi Emmanouil et al. Exp1.	2013	8	0.519139	0.263895	8	0.978469	0.0270652
15	Tatiana Aloi Emmanouil et al. Exp1.	2013	8	0.313397	0.230064	8	0.978469	0.0270652
15	Tatiana Aloi Emmanouil et al. Exp1.	2013	8	0.437799	0.250364	8	0.978469	0.0270652
15	Tatiana Aloi Emmanouil et al. Exp1.	2013	8	0.552632	0.250361	8	0.978469	0.0270652
15	Tatiana Aloi Emmanouil et al. Exp1.	2013	8	0.746411	0.202999	8	0.978469	0.0270652
15	Tatiana Aloi Emmanouil et al. Exp1.	2013	8	0.811005	0.169163	8	0.978469	0.0270652
15	Tatiana Aloi Emmanouil et al. Exp1.	2013	8	0.91866	0.0811985	8	0.978469	0.0270652
15	Tatiana Aloi Emmanouil et al. Exp1.	2013	8	0.349282	0.385696	8	0.980861	0.013534
15	Tatiana Aloi Emmanouil et al. Exp1.	2013	8	0.291866	0.351862	8	0.980861	0.013534
15	Tatiana Aloi Emmanouil et al. Exp1.	2013	8	0.208134	0.290963	8	0.980861	0.013534
15	Tatiana Aloi Emmanouil et al. Exp1.	2013	8	0.332536	0.311263	8	0.980861	0.013534
15	Tatiana Aloi Emmanouil et al. Exp1.	2013	8	0.248804	0.257129	8	0.980861	0.013534
15	Tatiana Aloi Emmanouil et al. Exp1.	2013	8	0.334928	0.304497	8	0.980861	0.013534
15	Tatiana Aloi Emmanouil et al. Exp1.	2013	8	0.392344	0.263898	8	0.980861	0.013534
15	Tatiana Aloi Emmanouil et al. Exp1.	2013	8	0.227273	0.196231	8	0.980861	0.013534
15	Tatiana Aloi Emmanouil et al. Exp1.	2013	8	0.270335	0.23683	8	0.980861	0.013534
15	Tatiana Aloi Emmanouil et al. Exp1.	2013	8	0.145933	0.189465	8	0.980861	0.013534
15	Tatiana Aloi Emmanouil et al. Exp1.	2013	8	0.425837	0.277429	8	0.980861	0.013534
15	Tatiana Aloi Emmanouil et al. Exp1.	2013	8	0.385167	0.169165	8	0.980861	0.013534
15	Tatiana Aloi Emmanouil et al. Exp1.	2013	8	0.641148	0.230064	8	0.980861	0.013534
15	Tatiana Aloi Emmanouil et al. Exp1.	2013	8	0.767943	0.148863	8	0.980861	0.013534
15	Tatiana Aloi Emmanouil et al. Exp1.	2013	8	0.583732	0.47366	8	0.973684	0.0202996
15	Tatiana Aloi Emmanouil et al. Exp1.	2013	8	0.543062	0.39923	8	0.973684	0.0202996
15	Tatiana Aloi Emmanouil et al. Exp1.	2013	8	0.665072	0.378927	8	0.973684	0.0202996
15	Tatiana Aloi Emmanouil et al. Exp1.	2013	8	0.605263	0.419529	8	0.973684	0.0202996
15	Tatiana Aloi Emmanouil et al. Exp1.	2013	8	0.665072	0.392461	8	0.973684	0.0202996
15	Tatiana Aloi Emmanouil et al. Exp1.	2013	8	0.708134	0.405995	8	0.973684	0.0202996
15	Tatiana Aloi Emmanouil et al. Exp1.	2013	8	0.645933	0.392461	8	0.973684	0.0202996
15	Tatiana Aloi Emmanouil et al. Exp1.	2013	8	0.404306	0.230064	8	0.973684	0.0202996
15	Tatiana Aloi Emmanouil et al. Exp1.	2013	8	0.375598	0.304497	8	0.973684	0.0202996
15	Tatiana Aloi Emmanouil et al. Exp1.	2013	8	0.543062	0.372162	8	0.973684	0.0202996
15	Tatiana Aloi Emmanouil et al. Exp1.	2013	8	0.665072	0.372162	8	0.973684	0.0202996
15	Tatiana Aloi Emmanouil et al. Exp1.	2013	8	0.832536	0.21653	8	0.973684	0.0202996
15	Tatiana Aloi Emmanouil et al. Exp1.	2013	8	0.832536	0.128563	8	0.973684	0.0202996
15	Tatiana Aloi Emmanouil et al. Exp1.	2013	8	0.916268	0.0947325	8	0.973684	0.0202996
15	Tatiana Aloi Emmanouil et al. Exp1.	2013	8	0.416268	0.331562	8	0.997608	0.0202855
15	Tatiana Aloi Emmanouil et al. Exp1.	2013	8	0.337321	0.270661	8	0.997608	0.0202855
15	Tatiana Aloi Emmanouil et al. Exp1.	2013	8	0.416268	0.318028	8	0.997608	0.0202855
15	Tatiana Aloi Emmanouil et al. Exp1.	2013	8	0.270335	0.223296	8	0.997608	0.0202855
15	Tatiana Aloi Emmanouil et al. Exp1.	2013	8	0.272727	0.324797	8	0.997608	0.0202855
15	Tatiana Aloi Emmanouil et al. Exp1.	2013	8	0.313397	0.243598	8	0.997608	0.0202855
15	Tatiana Aloi Emmanouil et al. Exp1.	2013	8	0.334928	0.277429	8	0.997608	0.0202855
15	Tatiana Aloi Emmanouil et al. Exp1.	2013	8	0.315789	0.189465	8	0.997608	0.0202855
15	Tatiana Aloi Emmanouil et al. Exp1.	2013	8	0.248804	0.148863	8	0.997608	0.0202855
15	Tatiana Aloi Emmanouil et al. Exp1.	2013	8	0.291866	0.230064	8	0.997608	0.0202855
15	Tatiana Aloi Emmanouil et al. Exp1.	2013	8	0.291866	0.21653	8	0.997608	0.0202855
15	Tatiana Aloi Emmanouil et al. Exp1.	2013	8	0.543062	0.243598	8	0.997608	0.0202855
15	Tatiana Aloi Emmanouil et al. Exp1.	2013	8	0.720096	0.250361	8	0.997608	0.0202855
15	Tatiana Aloi Emmanouil et al. Exp1.	2013	8	0.813397	0.182697	8	0.997608	0.0202855
16	Tatiana Aloi Emmanouil et al. Exp2.	2013	16	0.452012	0.396288	16	0.981424	0.074304
16	Tatiana Aloi Emmanouil et al. Exp2.	2013	16	0.452012	0.359136	16	0.981424	0.074304
16	Tatiana Aloi Emmanouil et al. Exp2.	2013	16	0.603715	0.3096	16	0.981424	0.074304
16	Tatiana Aloi Emmanouil et al. Exp2.	2013	16	0.467492	0.334368	16	0.981424	0.074304
16	Tatiana Aloi Emmanouil et al. Exp2.	2013	16	0.575851	0.284832	16	0.981424	0.074304
16	Tatiana Aloi Emmanouil et al. Exp2.	2013	16	0.501548	0.359132	16	0.981424	0.074304
16	Tatiana Aloi Emmanouil et al. Exp2.	2013	16	0.482972	0.222912	16	0.981424	0.074304
16	Tatiana Aloi Emmanouil et al. Exp2.	2013	16	0.513932	0.297212	16	0.981424	0.074304
16	Tatiana Aloi Emmanouil et al. Exp2.	2013	16	0.498452	0.309596	16	0.981424	0.074304
16	Tatiana Aloi Emmanouil et al. Exp2.	2013	16	0.547988	0.346748	16	0.981424	0.074304
16	Tatiana Aloi Emmanouil et al. Exp2.	2013	16	0.74613	0.297212	16	0.981424	0.074304
16	Tatiana Aloi Emmanouil et al. Exp2.	2013	16	0.851393	0.210528	16	0.981424	0.074304
16	Tatiana Aloi Emmanouil et al. Exp2.	2013	16	0.845201	0.260064	16	0.981424	0.074304
16	Tatiana Aloi Emmanouil et al. Exp2.	2013	16	0.904025	0.247676	16	0.981424	0.074304
16	Tatiana Aloi Emmanouil et al. Exp2.	2013	16	0.4613	0.37152	16	0.96904	0.111456
16	Tatiana Aloi Emmanouil et al. Exp2.	2013	16	0.473684	0.334368	16	0.96904	0.111456
16	Tatiana Aloi Emmanouil et al. Exp2.	2013	16	0.427245	0.346748	16	0.96904	0.111456
16	Tatiana Aloi Emmanouil et al. Exp2.	2013	16	0.504644	0.371516	16	0.96904	0.111456
16	Tatiana Aloi Emmanouil et al. Exp2.	2013	16	0.55418	0.371516	16	0.96904	0.111456
16	Tatiana Aloi Emmanouil et al. Exp2.	2013	16	0.5387	0.247676	16	0.96904	0.111456
16	Tatiana Aloi Emmanouil et al. Exp2.	2013	16	0.526316	0.309596	16	0.96904	0.111456
16	Tatiana Aloi Emmanouil et al. Exp2.	2013	16	0.482972	0.346748	16	0.96904	0.111456
16	Tatiana Aloi Emmanouil et al. Exp2.	2013	16	0.458204	0.272448	16	0.96904	0.111456
16	Tatiana Aloi Emmanouil et al. Exp2.	2013	16	0.504644	0.334364	16	0.96904	0.111456
16	Tatiana Aloi Emmanouil et al. Exp2.	2013	16	0.702786	0.06192	16	0.96904	0.111456
16	Tatiana Aloi Emmanouil et al. Exp2.	2013	16	0.671827	0.371516	16	0.96904	0.111456
16	Tatiana Aloi Emmanouil et al. Exp2.	2013	16	0.823529	0.198144	16	0.96904	0.111456
16	Tatiana Aloi Emmanouil et al. Exp2.	2013	16	0.851393	0.321984	16	0.96904	0.111456
16	Tatiana Aloi Emmanouil et al. Exp2.	2013	16	0.656347	0.359132	16	0.993808	0.074288
16	Tatiana Aloi Emmanouil et al. Exp2.	2013	16	0.619195	0.359132	16	0.993808	0.074288
16	Tatiana Aloi Emmanouil et al. Exp2.	2013	16	0.696594	0.346752	16	0.993808	0.074288
16	Tatiana Aloi Emmanouil et al. Exp2.	2013	16	0.705882	0.359136	16	0.993808	0.074288
16	Tatiana Aloi Emmanouil et al. Exp2.	2013	16	0.687307	0.346748	16	0.993808	0.074288
16	Tatiana Aloi Emmanouil et al. Exp2.	2013	16	0.73065	0.359132	16	0.993808	0.074288
16	Tatiana Aloi Emmanouil et al. Exp2.	2013	16	0.739938	0.359132	16	0.993808	0.074288
16	Tatiana Aloi Emmanouil et al. Exp2.	2013	16	0.662539	0.309596	16	0.993808	0.074288
16	Tatiana Aloi Emmanouil et al. Exp2.	2013	16	0.687307	0.284828	16	0.993808	0.074288
16	Tatiana Aloi Emmanouil et al. Exp2.	2013	16	0.71517	0.37152	16	0.993808	0.074288
16	Tatiana Aloi Emmanouil et al. Exp2.	2013	16	0.739938	0.260064	16	0.993808	0.074288
16	Tatiana Aloi Emmanouil et al. Exp2.	2013	16	0.845201	0.24768	16	0.993808	0.074288
16	Tatiana Aloi Emmanouil et al. Exp2.	2013	16	0.922601	0.148604	16	0.993808	0.074288
16	Tatiana Aloi Emmanouil et al. Exp2.	2013	16	0.93808	0.210528	16	0.993808	0.074288
16	Tatiana Aloi Emmanouil et al. Exp2.	2013	16	0.464396	0.359136	16	0.913313	0.173372
16	Tatiana Aloi Emmanouil et al. Exp2.	2013	16	0.424149	0.297212	16	0.913313	0.173372
16	Tatiana Aloi Emmanouil et al. Exp2.	2013	16	0.529412	0.284828	16	0.913313	0.173372
16	Tatiana Aloi Emmanouil et al. Exp2.	2013	16	0.5387	0.309596	16	0.913313	0.173372
16	Tatiana Aloi Emmanouil et al. Exp2.	2013	16	0.486068	0.346748	16	0.913313	0.173372
16	Tatiana Aloi Emmanouil et al. Exp2.	2013	16	0.526316	0.334364	16	0.913313	0.173372
16	Tatiana Aloi Emmanouil et al. Exp2.	2013	16	0.433437	0.32198	16	0.913313	0.173372
16	Tatiana Aloi Emmanouil et al. Exp2.	2013	16	0.318885	0.260064	16	0.913313	0.173372
16	Tatiana Aloi Emmanouil et al. Exp2.	2013	16	0.362229	0.297216	16	0.913313	0.173372
16	Tatiana Aloi Emmanouil et al. Exp2.	2013	16	0.603715	0.297216	16	0.913313	0.173372
16	Tatiana Aloi Emmanouil et al. Exp2.	2013	16	0.693498	0.321984	16	0.913313	0.173372
16	Tatiana Aloi Emmanouil et al. Exp2.	2013	16	0.820433	0.210528	16	0.913313	0.173372
16	Tatiana Aloi Emmanouil et al. Exp2.	2013	16	0.798762	0.26006	16	0.913313	0.173372
16	Tatiana Aloi Emmanouil et al. Exp2.	2013	16	0.839009	0.24768	16	0.913313	0.173372
17	Tom A.C. et al.	2011	8	3.13504	0.433541	8	3.27737	0.619369
17	Tom A.C. et al.	2011	8	3.04745	0.387099	8	3.27737	0.65034
17	Tom A.C. et al.	2011	8	2.95438	0.449041	8	3.2281	0.681312
17	Tom A.C. et al.	2011	8	2.88869	0.464513	8	3.24453	0.665812
17	Tom A.C. et al.	2011	8	2.72445	0.402598	8	3.26642	0.65034
17	Tom A.C. et al.	2011	8	2.52737	0.41807	8	3.26095	0.572898
17	Tom A.C. et al.	2011	8	2.2427	0.464513	8	3.31022	0.603869
17	Tom A.C. et al.	2011	8	2.01825	0.464513	8	3.31569	0.588398
17	Tom A.C. et al.	2011	8	1.82117	0.433541	8	3.39781	0.588398
17	Tom A.C. et al.	2011	8	1.66788	0.356156	8	3.39234	0.572898
17	Tom A.C. et al.	2011	8	1.61861	0.340656	8	3.39781	0.557426
17	Tom A.C. et al.	2011	8	3.33816	0.42961	8	3.20796	0.690476
17	Tom A.C. et al.	2011	8	3.26221	0.583052	8	3.24593	0.475657
17	Tom A.C. et al.	2011	8	3.20253	0.444996	8	3.27848	0.567722
17	Tom A.C. et al.	2011	8	3.23508	0.352931	8	3.32188	0.506345
17	Tom A.C. et al.	2011	8	3.24593	0.368261	8	3.32188	0.491015
17	Tom A.C. et al.	2011	8	3.07776	0.429638	8	3.28391	0.521675
17	Tom A.C. et al.	2011	8	2.82278	0.598439	8	3.31646	0.42961
17	Tom A.C. et al.	2011	8	2.47559	0.736522	8	3.38698	0.444968
17	Tom A.C. et al.	2011	8	2.17722	0.782541	8	3.49005	0.352931
17	Tom A.C. et al.	2011	8	1.93309	0.736522	8	3.46835	0.444996
17	Tom A.C. et al.	2011	8	1.81374	0.721192	8	3.4358	0.414308
18	Tom A. de Graaf et al.	2011	10	2.5073	0.692476	10	2.67518	0.50783
18	Tom A. de Graaf et al.	2011	10	2.5146	0.71556	10	2.67518	0.50783
18	Tom A. de Graaf et al.	2011	10	2.5073	0.623222	10	2.67518	0.50783
18	Tom A. de Graaf et al.	2011	10	2.5146	0.507799	10	2.67518	0.50783
18	Tom A. de Graaf et al.	2011	10	2.5073	0.577052	10	2.67518	0.50783
18	Tom A. de Graaf et al.	2011	10	2.55839	0.553999	10	2.67518	0.50783
18	Tom A. de Graaf et al.	2011	10	2.5146	0.346238	10	2.67518	0.50783
18	Tom A. de Graaf et al.	2011	10	2.4854	0.50783	10	2.67518	0.50783
18	Tom A. de Graaf et al.	2011	10	2.43431	0.530883	10	2.67518	0.50783
18	Tom A. de Graaf et al.	2011	10	2.42701	0.623222	10	2.67518	0.50783
18	Tom A. de Graaf et al.	2011	10	2.5365	0.461629	10	2.67518	0.50783
18	Tom A. de Graaf et al.	2011	10	2.5146	0.323153	10	2.67518	0.50783
18	Tom A. de Graaf et al.	2011	10	2.34672	0.484714	10	2.67518	0.50783
18	Tom A. de Graaf et al.	2011	10	2.4781	0.415492	10	2.67518	0.50783
18	Tom A. de Graaf et al.	2011	10	2.34672	0.392375	10	2.67518	0.50783
18	Tom A. de Graaf et al.	2011	10	2.4635	0.415492	10	2.67518	0.50783
19	Tom A. de Graaf et al.Exp1.	2012	11	2.81868	0.929385	11	3.43956	0.947593
19	Tom A. de Graaf et al.Exp1.	2012	11	2.11538	0.67427	11	3.43956	0.947593
19	Tom A. de Graaf et al.Exp1.	2012	11	1.65385	0.747136	11	3.43956	0.947593
19	Tom A. de Graaf et al.Exp1.	2012	11	1.71978	1.05694	11	3.43956	0.947593
19	Tom A. de Graaf et al.Exp1.	2012	11	1.97802	1.05694	11	3.43956	0.947593
19	Tom A. de Graaf et al.Exp1.	2012	11	2.28022	1.12984	11	3.43956	0.947593
19	Tom A. de Graaf et al.Exp1.	2012	11	2.53846	1.27564	11	3.43956	0.947593
19	Tom A. de Graaf et al.Exp1.	2012	11	2.65385	1.2574	11	3.43956	0.947593
19	Tom A. de Graaf et al.Exp1.	2012	11	2.83516	0.947626	11	3.2033	0.911143
19	Tom A. de Graaf et al.Exp1.	2012	11	2.36264	0.765378	11	3.2033	0.911143
19	Tom A. de Graaf et al.Exp1.	2012	11	1.91209	1.02049	11	3.2033	0.911143
19	Tom A. de Graaf et al.Exp1.	2012	11	1.6978	1.03873	11	3.2033	0.911143
19	Tom A. de Graaf et al.Exp1.	2012	11	1.97253	0.984043	11	3.2033	0.911143
19	Tom A. de Graaf et al.Exp1.	2012	11	2.1978	1.14808	11	3.2033	0.911143
19	Tom A. de Graaf et al.Exp1.	2012	11	2.45055	1.12984	11	3.2033	0.911143
19	Tom A. de Graaf et al.Exp1.	2012	11	2.64835	1.11163	11	3.2033	0.911143
27	Mika Koivisto et al. 2021	2021	36	1.52249	0.7058	36	1.82653	0.558501
27	Mika Koivisto et al. 2021	2021	36	1.79819	0.599165	36	1.76135	0.603202
30	David A. Lloyd et al. exp1	2013	10	0.887015	0.26663	10	1.55818	0.26119
31	David A. Lloyd et al. exp2	2013	10	1.48844	0.44002	10	2.59322	0.49968
33	Mika Koivisto et al. c	2010	14	1.01462	0.087084	14	0.988388	0.15179
33	Mika Koivisto et al. c	2010	14	1.03629	0.083346	14	1.05453	0.16346
33	Mika Koivisto et al. c	2010	14	1.04313	0.10477	14	1.06822	0.16416
33	Mika Koivisto et al. c	2010	14	0.872064	0.092229	14	1.09559	0.13298
33	Mika Koivisto et al. c	2010	14	0.751178	0.089268	14	0.894873	0.13107
33	Mika Koivisto et al. c	2010	14	0.923384	0.074725	14	1.09445	0.12941
33	Mika Koivisto et al. c	2010	14	0.998652	0.074725	14	1.01348	0.10581
33	Mika Koivisto et al. c	2010	14	1.03971	0.071067	14	1.05453	0.12706
33	Mika Koivisto et al. c	2010	14	1.01006	0.049122	14	0.922243	0.10947
33	Mika Koivisto et al. c	2010	14	0.987248	0.040936	14	1.10357	0.12349
35	Henry Railo et al. b	2014	12	0.763613	0.13783	12	0.852642	0.13147
35	Henry Railo et al. b	2014	12	0.560995	0.1629	12	0.717563	0.1628
37	Niina Salminen-Vaparanta et al.	2012	7	90.8341	7.8339	7	94.3322	8.953
37	Niina Salminen-Vaparanta et al.	2012	7	81.4045	10.9115	7	95.0927	8.3935
37	Niina Salminen-Vaparanta et al.	2012	7	62.0889	17.6263	7	93.5718	10.6317
37	Niina Salminen-Vaparanta et al.	2012	7	67.5642	16.7869	7	95.8531	5.5956
37	Niina Salminen-Vaparanta et al.	2012	7	90.0737	13.1497	7	97.8303	3.917
37	Niina Salminen-Vaparanta et al.	2012	7	92.6592	12.0306	7	96.0052	5.3159
37	Niina Salminen-Vaparanta et al.	2012	7	92.355	15.388	7	96.3094	5.5956
37	Niina Salminen-Vaparanta et al.	2012	7	92.355	10.9115	7	96.1573	3.9169
37	Niina Salminen-Vaparanta et al.	2012	7	92.355	12.0306	7	93.5718	10.0721
40	Henri Olkoniemi et al. Exp1	2023	12	1.15	0.35	12	1.48	0.35

## Sheet: effect size
study number	study	year	Hedges' g	Note: This dataset was obtained by calculating the effect sizes according to original data(n = 287).
7	Christianne Jacobs et al.	2012	-0.639078
7	Christianne Jacobs et al.	2012	-0.921817
7	Christianne Jacobs et al.	2012	-0.596893
7	Christianne Jacobs et al.	2012	-0.160057
7	Christianne Jacobs et al.	2012	-0.186475
7	Christianne Jacobs et al.	2012	-0.143165
7	Christianne Jacobs et al.	2012	0.0564906
7	Christianne Jacobs et al.	2012	-0.567946
7	Christianne Jacobs et al.	2012	-1.57301
7	Christianne Jacobs et al.	2012	-1.69815
7	Christianne Jacobs et al.	2012	-1.2455
7	Christianne Jacobs et al.	2012	-0.294142
7	Christianne Jacobs et al.	2012	-0.391412
7	Christianne Jacobs et al.	2012	0.087407
7	Christianne Jacobs et al.	2012	0
7	Christianne Jacobs et al.	2012	0.0774598
7	Christianne Jacobs et al.	2012	0.0218515
7	Christianne Jacobs et al.	2012	0.0373724
7	Christianne Jacobs et al.	2012	-0.378182
7	Christianne Jacobs et al.Result2.	2012	0.116131
8	Christianne Jacobs et al.	2012	-1.16429
8	Christianne Jacobs et al.	2012	-1.49493
8	Christianne Jacobs et al.	2012	-0.888261
8	Christianne Jacobs et al.	2012	-0.150616
8	Christianne Jacobs et al.	2012	0.149827
8	Christianne Jacobs et al.	2012	0.0880923
8	Christianne Jacobs et al.	2012	-0.0157277
8	Christianne Jacobs et al.	2012	-0.591667
8	Christianne Jacobs et al.	2012	-1.43157
8	Christianne Jacobs et al.	2012	-1.31858
8	Christianne Jacobs et al.	2012	-1.21662
8	Christianne Jacobs et al.	2012	-0.564981
8	Christianne Jacobs et al.	2012	-0.501457
8	Christianne Jacobs et al.	2012	0.0978124
8	Christianne Jacobs et al.	2012	0.0213592
8	Christianne Jacobs et al.	2012	-0.065222
8	Christianne Jacobs et al.	2012	-0.0638621
8	Christianne Jacobs et al.	2012	-0.185233
8	Christianne Jacobs et al.	2012	-0.29905
8	Christianne Jacobs et al.Result2.	2012	-0.0305397
9	Christianne Jacobs et al.Exp1.	2014	-0.327377
9	Christianne Jacobs et al.Exp1.	2014	-0.194459
9	Christianne Jacobs et al.Exp1.	2014	-0.341113
9	Christianne Jacobs et al.Exp1.	2014	-0.626939
9	Christianne Jacobs et al.Exp1.	2014	-0.683589
9	Christianne Jacobs et al.Exp1.	2014	-0.322486
9	Christianne Jacobs et al.Exp1.	2014	-0.289199
9	Christianne Jacobs et al.Exp1.	2014	-0.790132
9	Christianne Jacobs et al.Exp1.	2014	-1.43558
9	Christianne Jacobs et al.Exp1.	2014	-1.70912
9	Christianne Jacobs et al.Exp1.	2014	-0.210096
9	Christianne Jacobs et al.Exp1.	2014	-0.640311
9	Christianne Jacobs et al.Exp1.	2014	-1.02022
9	Christianne Jacobs et al.Exp1.	2014	-1.3343
9	Christianne Jacobs et al.Exp1.	2014	-1.85167
9	Christianne Jacobs et al.Exp1.	2014	-0.245451
9	Christianne Jacobs et al.Exp1.	2014	-0.39266
9	Christianne Jacobs et al.Exp1.	2014	-0.599012
9	Christianne Jacobs et al.Exp1.	2014	-0.659721
9	Christianne Jacobs et al.Exp1.	2014	-1.02336
10	Christianne Jacobs et al.Exp2.	2014	-0.621137
10	Christianne Jacobs et al.Exp2.	2014	-0.725262
10	Christianne Jacobs et al.Exp2.	2014	-0.517231
10	Christianne Jacobs et al.Exp2.	2014	-0.220231
10	Christianne Jacobs et al.Exp2.	2014	-0.251035
10	Christianne Jacobs et al.Exp2.	2014	-1.19247
10	Christianne Jacobs et al.Exp2.	2014	-0.990703
10	Christianne Jacobs et al.Exp2.	2014	-0.682494
10	Christianne Jacobs et al.Exp2.	2014	-0.338923
10	Christianne Jacobs et al.Exp2.	2014	-0.334956
11	Henry Railo et al.	2012	-0.0938038
11	Henry Railo et al.	2012	-0.147415
11	Henry Railo et al.	2012	-0.256365
11	Henry Railo et al.	2012	-0.187576
11	Henry Railo et al.	2012	-1.25005
11	Henry Railo et al.	2012	-1.00532
11	Henry Railo et al.	2012	-0.441995
11	Henry Railo et al.	2012	-0.17276
11	Henry Railo et al.	2012	0
11	Henry Railo et al.	2012	-0.153762
11	Henry Railo et al.	2012	-0.125999
11	Henry Railo et al.	2012	-0.169213
11	Henry Railo et al.	2012	-0.144866
12	Mika Koivisto et al.Exp1.	2012	-0.116563
12	Mika Koivisto et al.Exp1.	2012	-0.468829
12	Mika Koivisto et al.Exp1.	2012	-0.619268
12	Mika Koivisto et al.Exp1.	2012	-0.0582817
12	Mika Koivisto et al.Exp1.	2012	0.190544
12	Mika Koivisto et al.Exp1.	2012	0.387849
12	Mika Koivisto et al.Exp1.	2012	-0.339569
12	Mika Koivisto et al.Exp1.	2012	-0.238987
12	Mika Koivisto et al.Exp1.	2012	-0.18333
12	Mika Koivisto et al.Exp1.	2012	-0.203139
12	Mika Koivisto et al.Exp1.	2012	-0.100463
12	Mika Koivisto et al.Exp1.	2012	-0.0109123
15	Tatiana Aloi Emmanouil et al. Exp1.	2013	-1.14222
15	Tatiana Aloi Emmanouil et al. Exp1.	2013	-1.36554
15	Tatiana Aloi Emmanouil et al. Exp1.	2013	-1.37269
15	Tatiana Aloi Emmanouil et al. Exp1.	2013	-1.25991
15	Tatiana Aloi Emmanouil et al. Exp1.	2013	-1.46494
15	Tatiana Aloi Emmanouil et al. Exp1.	2013	-1.18292
15	Tatiana Aloi Emmanouil et al. Exp1.	2013	-1.92419
15	Tatiana Aloi Emmanouil et al. Exp1.	2013	-2.31514
15	Tatiana Aloi Emmanouil et al. Exp1.	2013	-3.83876
15	Tatiana Aloi Emmanouil et al. Exp1.	2013	-2.87074
15	Tatiana Aloi Emmanouil et al. Exp1.	2013	-2.26105
15	Tatiana Aloi Emmanouil et al. Exp1.	2013	-1.51507
15	Tatiana Aloi Emmanouil et al. Exp1.	2013	-1.30703
15	Tatiana Aloi Emmanouil et al. Exp1.	2013	-0.934323
15	Tatiana Aloi Emmanouil et al. Exp1.	2013	-2.18812
15	Tatiana Aloi Emmanouil et al. Exp1.	2013	-2.61624
15	Tatiana Aloi Emmanouil et al. Exp1.	2013	-3.54711
15	Tatiana Aloi Emmanouil et al. Exp1.	2013	-2.78235
15	Tatiana Aloi Emmanouil et al. Exp1.	2013	-3.80144
15	Tatiana Aloi Emmanouil et al. Exp1.	2013	-2.83355
15	Tatiana Aloi Emmanouil et al. Exp1.	2013	-2.97789
15	Tatiana Aloi Emmanouil et al. Exp1.	2013	-5.12262
15	Tatiana Aloi Emmanouil et al. Exp1.	2013	-4.0049
15	Tatiana Aloi Emmanouil et al. Exp1.	2013	-5.8772
15	Tatiana Aloi Emmanouil et al. Exp1.	2013	-2.67177
15	Tatiana Aloi Emmanouil et al. Exp1.	2013	-4.69334
15	Tatiana Aloi Emmanouil et al. Exp1.	2013	-1.97092
15	Tatiana Aloi Emmanouil et al. Exp1.	2013	-1.90456
15	Tatiana Aloi Emmanouil et al. Exp1.	2013	-1.09977
15	Tatiana Aloi Emmanouil et al. Exp1.	2013	-1.44035
15	Tatiana Aloi Emmanouil et al. Exp1.	2013	-1.0874
15	Tatiana Aloi Emmanouil et al. Exp1.	2013	-1.17282
15	Tatiana Aloi Emmanouil et al. Exp1.	2013	-1.05001
15	Tatiana Aloi Emmanouil et al. Exp1.	2013	-0.873452
15	Tatiana Aloi Emmanouil et al. Exp1.	2013	-1.11512
15	Tatiana Aloi Emmanouil et al. Exp1.	2013	-3.29627
15	Tatiana Aloi Emmanouil et al. Exp1.	2013	-2.62043
15	Tatiana Aloi Emmanouil et al. Exp1.	2013	-1.54481
15	Tatiana Aloi Emmanouil et al. Exp1.	2013	-1.10711
15	Tatiana Aloi Emmanouil et al. Exp1.	2013	-0.867784
15	Tatiana Aloi Emmanouil et al. Exp1.	2013	-1.44999
15	Tatiana Aloi Emmanouil et al. Exp1.	2013	-0.792393
15	Tatiana Aloi Emmanouil et al. Exp1.	2013	-2.33996
15	Tatiana Aloi Emmanouil et al. Exp1.	2013	-3.25272
15	Tatiana Aloi Emmanouil et al. Exp1.	2013	-2.43915
15	Tatiana Aloi Emmanouil et al. Exp1.	2013	-4.33698
15	Tatiana Aloi Emmanouil et al. Exp1.	2013	-2.97828
15	Tatiana Aloi Emmanouil et al. Exp1.	2013	-3.74258
15	Tatiana Aloi Emmanouil et al. Exp1.	2013	-3.18529
15	Tatiana Aloi Emmanouil et al. Exp1.	2013	-4.78432
15	Tatiana Aloi Emmanouil et al. Exp1.	2013	-6.66411
15	Tatiana Aloi Emmanouil et al. Exp1.	2013	-4.08574
15	Tatiana Aloi Emmanouil et al. Exp1.	2013	-4.33896
15	Tatiana Aloi Emmanouil et al. Exp1.	2013	-2.48633
15	Tatiana Aloi Emmanouil et al. Exp1.	2013	-1.47724
15	Tatiana Aloi Emmanouil et al. Exp1.	2013	-1.33992
16	Tatiana Aloi Emmanouil et al. Exp2.	2013	-1.81011
16	Tatiana Aloi Emmanouil et al. Exp2.	2013	-1.99003
16	Tatiana Aloi Emmanouil et al. Exp2.	2013	-1.63539
16	Tatiana Aloi Emmanouil et al. Exp2.	2013	-2.06843
16	Tatiana Aloi Emmanouil et al. Exp2.	2013	-1.89937
16	Tatiana Aloi Emmanouil et al. Exp2.	2013	-1.80384
16	Tatiana Aloi Emmanouil et al. Exp2.	2013	-2.9244
16	Tatiana Aloi Emmanouil et al. Exp2.	2013	-2.10363
16	Tatiana Aloi Emmanouil et al. Exp2.	2013	-2.09118
16	Tatiana Aloi Emmanouil et al. Exp2.	2013	-1.68495
16	Tatiana Aloi Emmanouil et al. Exp2.	2013	-1.05878
16	Tatiana Aloi Emmanouil et al. Exp2.	2013	-0.802916
16	Tatiana Aloi Emmanouil et al. Exp2.	2013	-0.694315
16	Tatiana Aloi Emmanouil et al. Exp2.	2013	-0.412633
16	Tatiana Aloi Emmanouil et al. Exp2.	2013	-1.80456
16	Tatiana Aloi Emmanouil et al. Exp2.	2013	-1.93749
16	Tatiana Aloi Emmanouil et al. Exp2.	2013	-2.05067
16	Tatiana Aloi Emmanouil et al. Exp2.	2013	-1.65053
16	Tatiana Aloi Emmanouil et al. Exp2.	2013	-1.47447
16	Tatiana Aloi Emmanouil et al. Exp2.	2013	-2.18429
16	Tatiana Aloi Emmanouil et al. Exp2.	2013	-1.85482
16	Tatiana Aloi Emmanouil et al. Exp2.	2013	-1.83975
16	Tatiana Aloi Emmanouil et al. Exp2.	2013	-2.39234
16	Tatiana Aloi Emmanouil et al. Exp2.	2013	-1.81642
16	Tatiana Aloi Emmanouil et al. Exp2.	2013	-2.87878
16	Tatiana Aloi Emmanouil et al. Exp2.	2013	-1.05634
16	Tatiana Aloi Emmanouil et al. Exp2.	2013	-0.88236
16	Tatiana Aloi Emmanouil et al. Exp2.	2013	-0.47599
16	Tatiana Aloi Emmanouil et al. Exp2.	2013	-1.26852
16	Tatiana Aloi Emmanouil et al. Exp2.	2013	-1.40817
16	Tatiana Aloi Emmanouil et al. Exp2.	2013	-1.1554
16	Tatiana Aloi Emmanouil et al. Exp2.	2013	-1.08231
16	Tatiana Aloi Emmanouil et al. Exp2.	2013	-1.19151
16	Tatiana Aloi Emmanouil et al. Exp2.	2013	-0.989214
16	Tatiana Aloi Emmanouil et al. Exp2.	2013	-0.9543
16	Tatiana Aloi Emmanouil et al. Exp2.	2013	-1.43435
16	Tatiana Aloi Emmanouil et al. Exp2.	2013	-1.43544
16	Tatiana Aloi Emmanouil et al. Exp2.	2013	-1.01384
16	Tatiana Aloi Emmanouil et al. Exp2.	2013	-1.29397
16	Tatiana Aloi Emmanouil et al. Exp2.	2013	-0.792262
16	Tatiana Aloi Emmanouil et al. Exp2.	2013	-0.590853
16	Tatiana Aloi Emmanouil et al. Exp2.	2013	-0.344118
16	Tatiana Aloi Emmanouil et al. Exp2.	2013	-1.55183
16	Tatiana Aloi Emmanouil et al. Exp2.	2013	-1.95983
16	Tatiana Aloi Emmanouil et al. Exp2.	2013	-1.58717
16	Tatiana Aloi Emmanouil et al. Exp2.	2013	-1.4554
16	Tatiana Aloi Emmanouil et al. Exp2.	2013	-1.51927
16	Tatiana Aloi Emmanouil et al. Exp2.	2013	-1.41647
16	Tatiana Aloi Emmanouil et al. Exp2.	2013	-1.80902
16	Tatiana Aloi Emmanouil et al. Exp2.	2013	-2.62179
16	Tatiana Aloi Emmanouil et al. Exp2.	2013	-2.20789
16	Tatiana Aloi Emmanouil et al. Exp2.	2013	-1.24039
16	Tatiana Aloi Emmanouil et al. Exp2.	2013	-0.828641
16	Tatiana Aloi Emmanouil et al. Exp2.	2013	-0.469484
16	Tatiana Aloi Emmanouil et al. Exp2.	2013	-0.505245
16	Tatiana Aloi Emmanouil et al. Exp2.	2013	-0.338811
17	Tom A.C. et al.	2011	-0.251718
17	Tom A.C. et al.	2011	-0.406196
17	Tom A.C. et al.	2011	-0.448521
17	Tom A.C. et al.	2011	-0.58606
17	Tom A.C. et al.	2011	-0.94742
17	Tom A.C. et al.	2011	-1.383
17	Tom A.C. et al.	2011	-1.87351
17	Tom A.C. et al.	2011	-2.31409
17	Tom A.C. et al.	2011	-2.88435
17	Tom A.C. et al.	2011	-3.41802
17	Tom A.C. et al.	2011	-3.64152
17	Tom A.C. et al.	2011	0.214072
17	Tom A.C. et al.	2011	0.0289285
17	Tom A.C. et al.	2011	-0.140781
17	Tom A.C. et al.	2011	-0.188037
17	Tom A.C. et al.	2011	-0.165455
17	Tom A.C. et al.	2011	-0.407857
17	Tom A.C. et al.	2011	-0.896033
17	Tom A.C. et al.	2011	-1.41615
17	Tom A.C. et al.	2011	-2.0448
17	Tom A.C. et al.	2011	-2.3855
17	Tom A.C. et al.	2011	-2.60761
18	Tom A. de Graaf et al.	2011	-0.264794
18	Tom A. de Graaf et al.	2011	-0.247876
18	Tom A. de Graaf et al.	2011	-0.282845
18	Tom A. de Graaf et al.	2011	-0.302857
18	Tom A. de Graaf et al.	2011	-0.295811
18	Tom A. de Graaf et al.	2011	-0.210485
18	Tom A. de Graaf et al.	2011	-0.353869
18	Tom A. de Graaf et al.	2011	-0.357917
18	Tom A. de Graaf et al.	2011	-0.444079
18	Tom A. de Graaf et al.	2011	-0.418118
18	Tom A. de Graaf et al.	2011	-0.273698
18	Tom A. de Graaf et al.	2011	-0.361336
18	Tom A. de Graaf et al.	2011	-0.633717
18	Tom A. de Graaf et al.	2011	-0.406826
18	Tom A. de Graaf et al.	2011	-0.693232
18	Tom A. de Graaf et al.	2011	-0.436965
19	Tom A. de Graaf et al.Exp1.	2012	-0.636421
19	Tom A. de Graaf et al.Exp1.	2012	-1.54906
19	Tom A. de Graaf et al.Exp1.	2012	-2.01331
19	Tom A. de Graaf et al.Exp1.	2012	-1.64828
19	Tom A. de Graaf et al.Exp1.	2012	-1.40077
19	Tom A. de Graaf et al.Exp1.	2012	-1.06963
19	Tom A. de Graaf et al.Exp1.	2012	-0.771485
19	Tom A. de Graaf et al.Exp1.	2012	-0.678933
19	Tom A. de Graaf et al.Exp1.	2012	-0.380996
19	Tom A. de Graaf et al.Exp1.	2012	-0.961153
19	Tom A. de Graaf et al.Exp1.	2012	-1.28408
19	Tom A. de Graaf et al.Exp1.	2012	-1.48239
19	Tom A. de Graaf et al.Exp1.	2012	-1.24859
19	Tom A. de Graaf et al.Exp1.	2012	-0.933337
19	Tom A. de Graaf et al.Exp1.	2012	-0.705584
19	Tom A. de Graaf et al.Exp1.	2012	-0.525291
27	Mika Koivisto et al. 2021	2021	-0.47259
27	Mika Koivisto et al. 2021	2021	0.0606236
30	David A. Lloyd et al. exp1	2013	-2.43557
31	David A. Lloyd et al. exp2	2013	-2.24746
33	Mika Koivisto et al. c	2010	0.205801
33	Mika Koivisto et al. c	2010	-0.136545
33	Mika Koivisto et al. c	2010	-0.176892
33	Mika Koivisto et al. c	2010	-1.89644
33	Mika Koivisto et al. c	2010	-1.24413
33	Mika Koivisto et al. c	2010	-1.57177
33	Mika Koivisto et al. c	2010	-0.157146
33	Mika Koivisto et al. c	2010	-0.139823
33	Mika Koivisto et al. c	2010	1.00487
33	Mika Koivisto et al. c	2010	-1.22766
35	Henry Railo et al. b	2014	-0.638209
35	Henry Railo et al. b	2014	-0.928274
37	Niina Salminen-Vaparanta et al.	2012	-0.389299
37	Niina Salminen-Vaparanta et al.	2012	-1.31643
37	Niina Salminen-Vaparanta et al.	2012	-2.02491
37	Niina Salminen-Vaparanta et al.	2012	-2.1166
37	Niina Salminen-Vaparanta et al.	2012	-0.748459
37	Niina Salminen-Vaparanta et al.	2012	-0.336807
37	Niina Salminen-Vaparanta et al.	2012	-0.319741
37	Niina Salminen-Vaparanta et al.	2012	-0.43422
37	Niina Salminen-Vaparanta et al.	2012	-0.102668
40	Henri Olkoniemi et al. Exp1	2023	-0.910345

## Sheet: overall effect size
study number	study	year	Hedges' g	Lower-CI	Upper-CI	Note: This dataset was obtained by calculating the average of all effect sizes in each experiment(n = 18).
1	01 Christianne Jacobs et al. a	2012	-0.419956	-0.932134	0.0922216
2	02 Christianne Jacobs et al. b	2012	-0.481275	-0.995925	0.0333741
3	03 Christianne Jacobs et al. c. Exp1.	2014	-0.73484	-1.18754	-0.282136
4	04 Christianne Jacobs et al. c. Exp2.	2014	-0.587444	-1.08	-0.0948932
5	05 Henry Railo et al. a	2012	-0.319163	-0.771927	0.133601
6	06 Mika Koivisto et al. a. Exp1.	2012	-0.146746	-0.538281	0.24479
7	07 Tatiana Aloi Emmanouil et al. Exp1.	2013	-2.47707	-3.14842	-1.80571
8	08 Tatiana Aloi Emmanouil et al. Exp2.	2013	-1.45972	-1.85816	-1.06128
9	09 Tom A.C. et al.	2011	-1.28017	-1.85975	-0.700583
10	10 Tom A. de Graaf et al. a.	2011	-0.374027	-0.836281	0.0882273
11	11 Tom A. de Graaf et al. b. Exp1.	2012	-1.08058	-1.55668	-0.604488
12	12 Mika Koivisto et al. b	2021	-0.205983	-0.533708	0.121741
13	13 David A. Lloyd et al. exp1	2013	-2.43557	-3.81821	-1.05292
14	14 David A. Lloyd et al. exp2	2013	-2.24746	-3.58343	-0.911496
15	15 Mika Koivisto et al. c	2010	-0.533973	-0.970254	-0.0976927
16	16 Henry Railo et al. b	2014	-0.783242	-1.41944	-0.147042
17	17 Niina Salminen-Vaparanta et al.	2012	-0.865459	-1.47871	-0.252205
18	18 Henri Olkoniemi et al. Exp1	2023	-0.910345	-1.90774	0.0870499

## Sheet: average effect size
paper number	study	year	Hedges' g	SOA	Note: This dataset was obtained by calculating the average of the effect sizes of different types of visual stimulus in each experiment(n = 194). Sorted with the chronological order of SOAs.
7	Christianne Jacobs et al. 2012a.	2012	-0.639078	-0.08
7	Christianne Jacobs et al. 2012a.	2012	-0.921817	-0.06
7	Christianne Jacobs et al. 2012a.	2012	-0.596893	-0.04
7	Christianne Jacobs et al. 2012a.	2012	-0.160057	-0.02
7	Christianne Jacobs et al. 2012a.	2012	-0.186475	0
7	Christianne Jacobs et al. 2012a.	2012	-0.143165	0.02
7	Christianne Jacobs et al. 2012a.	2012	0.0564906	0.04
7	Christianne Jacobs et al. 2012a.	2012	-0.567946	0.06
7	Christianne Jacobs et al. 2012a.	2012	-1.57301	0.08
7	Christianne Jacobs et al. 2012a.	2012	-1.69815	0.1
7	Christianne Jacobs et al. 2012a.	2012	-1.2455	0.12
7	Christianne Jacobs et al. 2012a.	2012	-0.294142	0.14
7	Christianne Jacobs et al. 2012a.	2012	-0.391412	0.16
7	Christianne Jacobs et al. 2012a.	2012	0.087407	0.18
7	Christianne Jacobs et al. 2012a.	2012	0	0.2
7	Christianne Jacobs et al. 2012a.	2012	0.0774598	0.22
7	Christianne Jacobs et al. 2012a.	2012	0.0218515	0.24
7	Christianne Jacobs et al. 2012a.	2012	0.0373724	0.26
7	Christianne Jacobs et al. 2012a.	2012	-0.378182	0.28
7	Christianne Jacobs et al. 2012a.	2012	0.116131	0.3
8	Christianne Jacobs et al. 2012b.	2012	-1.16429	-0.08
8	Christianne Jacobs et al. 2012b.	2012	-1.49493	-0.06
8	Christianne Jacobs et al. 2012b.	2012	-0.888261	-0.04
8	Christianne Jacobs et al. 2012b.	2012	-0.150616	-0.02
8	Christianne Jacobs et al. 2012b.	2012	0.149827	0
8	Christianne Jacobs et al. 2012b.	2012	0.0880923	0.02
8	Christianne Jacobs et al. 2012b.	2012	-0.0157277	0.04
8	Christianne Jacobs et al. 2012b.	2012	-0.591667	0.06
8	Christianne Jacobs et al. 2012b.	2012	-1.43157	0.08
8	Christianne Jacobs et al. 2012b.	2012	-1.31858	0.1
8	Christianne Jacobs et al. 2012b.	2012	-1.21662	0.12
8	Christianne Jacobs et al. 2012b.	2012	-0.564981	0.14
8	Christianne Jacobs et al. 2012b.	2012	-0.501457	0.16
8	Christianne Jacobs et al. 2012b.	2012	0.0978124	0.18
8	Christianne Jacobs et al. 2012b.	2012	0.0213592	0.2
8	Christianne Jacobs et al. 2012b.	2012	-0.065222	0.22
8	Christianne Jacobs et al. 2012b.	2012	-0.0638621	0.24
8	Christianne Jacobs et al. 2012b.	2012	-0.185233	0.26
8	Christianne Jacobs et al. 2012b.	2012	-0.29905	0.28
8	Christianne Jacobs et al. 2012b.	2012	-0.0305397	0.3
9	Christianne Jacobs et al.c.Exp2. 2014.	2014	-0.621137	-0.08
9	Christianne Jacobs et al.c.Exp2. 2014.	2014	-1.19247	-0.08
9	Christianne Jacobs et al.c.Exp2. 2014.	2014	-0.725262	-0.06
9	Christianne Jacobs et al.c.Exp2. 2014.	2014	-0.990703	-0.06
9	Christianne Jacobs et al.c.Exp1. 2014.	2014	-0.327377	-0.05
9	Christianne Jacobs et al.c.Exp1. 2014.	2014	-0.194459	-0.05
9	Christianne Jacobs et al.c.Exp1. 2014.	2014	-0.341113	-0.05
9	Christianne Jacobs et al.c.Exp1. 2014.	2014	-0.626939	-0.05
9	Christianne Jacobs et al.c.Exp1. 2014.	2014	-0.683589	-0.05
9	Christianne Jacobs et al.c.Exp2. 2014.	2014	-0.517231	-0.04
9	Christianne Jacobs et al.c.Exp2. 2014.	2014	-0.682494	-0.04
9	Christianne Jacobs et al.c.Exp1. 2014.	2014	-0.322486	-0.02
9	Christianne Jacobs et al.c.Exp1. 2014.	2014	-0.289199	-0.02
9	Christianne Jacobs et al.c.Exp1. 2014.	2014	-0.790132	-0.02
9	Christianne Jacobs et al.c.Exp1. 2014.	2014	-1.43558	-0.02
9	Christianne Jacobs et al.c.Exp1. 2014.	2014	-1.70912	-0.02
9	Christianne Jacobs et al.c.Exp2. 2014.	2014	-0.220231	-0.02
9	Christianne Jacobs et al.c.Exp2. 2014.	2014	-0.338923	-0.02
9	Christianne Jacobs et al.c.Exp2. 2014.	2014	-0.251035	0
9	Christianne Jacobs et al.c.Exp2. 2014.	2014	-0.334956	0
9	Christianne Jacobs et al.c.Exp1. 2014.	2014	-0.210096	0.09
9	Christianne Jacobs et al.c.Exp1. 2014.	2014	-0.640311	0.09
9	Christianne Jacobs et al.c.Exp1. 2014.	2014	-1.02022	0.09
9	Christianne Jacobs et al.c.Exp1. 2014.	2014	-1.3343	0.09
9	Christianne Jacobs et al.c.Exp1. 2014.	2014	-1.85167	0.09
9	Christianne Jacobs et al.c.Exp1. 2014.	2014	-0.245451	0.12
9	Christianne Jacobs et al.c.Exp1. 2014.	2014	-0.39266	0.12
9	Christianne Jacobs et al.c.Exp1. 2014.	2014	-0.599012	0.12
9	Christianne Jacobs et al.c.Exp1. 2014.	2014	-0.659721	0.12
9	Christianne Jacobs et al.c.Exp1. 2014.	2014	-1.02336	0.12
10	Henry Railo et al. 2012.a	2012	-0.0938038	-0.042
10	Henry Railo et al. 2012.a	2012	-0.147415	-0.025
10	Henry Railo et al. 2012.a	2012	-0.256365	0.025
10	Henry Railo et al. 2012.a	2012	-0.187576	0.042
10	Henry Railo et al. 2012.a	2012	-1.25005	0.075
10	Henry Railo et al. 2012.a	2012	-1.00532	0.092
10	Henry Railo et al. 2012.a	2012	-0.441995	0.109
10	Henry Railo et al. 2012.a	2012	-0.17276	0.142
10	Henry Railo et al. 2012.a	2012	0	0.175
10	Henry Railo et al. 2012.a	2012	-0.153762	0.209
10	Henry Railo et al. 2012.a	2012	-0.125999	0.242
10	Henry Railo et al. 2012.a	2012	-0.169213	0.259
10	Henry Railo et al. 2012.a	2012	-0.144866	0.275
11	Mika Koivisto et al.Exp1. 2012.a	2012	-0.116563	0.03
11	Mika Koivisto et al.Exp1. 2012.a	2012	-0.339569	0.03
11	Mika Koivisto et al.Exp1. 2012.a	2012	-0.468829	0.06
11	Mika Koivisto et al.Exp1. 2012.a	2012	-0.238987	0.06
11	Mika Koivisto et al.Exp1. 2012.a	2012	-0.619268	0.09
11	Mika Koivisto et al.Exp1. 2012.a	2012	-0.18333	0.09
11	Mika Koivisto et al.Exp1. 2012.a	2012	-0.0582817	0.12
11	Mika Koivisto et al.Exp1. 2012.a	2012	-0.203139	0.12
11	Mika Koivisto et al.Exp1. 2012.a	2012	0.190544	0.15
11	Mika Koivisto et al.Exp1. 2012.a	2012	-0.100463	0.15
11	Mika Koivisto et al.Exp1. 2012.a	2012	0.387849	0.18
11	Mika Koivisto et al.Exp1. 2012.a	2012	-0.0109123	0.18
13	Tatiana Aloi Emmanouil et al. Exp1. 2013.	2013	-1.61306	0.006
13	Tatiana Aloi Emmanouil et al. Exp2. 2013.	2013	-1.62394	0.006
13	Tatiana Aloi Emmanouil et al. Exp1. 2013.	2013	-2.03376	0.018
13	Tatiana Aloi Emmanouil et al. Exp2. 2013.	2013	-1.83638	0.018
13	Tatiana Aloi Emmanouil et al. Exp1. 2013.	2013	-1.97472	0.029
13	Tatiana Aloi Emmanouil et al. Exp2. 2013.	2013	-1.62378	0.029
13	Tatiana Aloi Emmanouil et al. Exp1. 2013.	2013	-2.12195	0.041
13	Tatiana Aloi Emmanouil et al. Exp2. 2013.	2013	-1.56941	0.041
13	Tatiana Aloi Emmanouil et al. Exp1. 2013.	2013	-2.19164	0.053
13	Tatiana Aloi Emmanouil et al. Exp2. 2013.	2013	-1.51125	0.053
13	Tatiana Aloi Emmanouil et al. Exp1. 2013.	2013	-1.94567	0.065
13	Tatiana Aloi Emmanouil et al. Exp2. 2013.	2013	-1.56939	0.065
13	Tatiana Aloi Emmanouil et al. Exp1. 2013.	2013	-2.17254	0.076
13	Tatiana Aloi Emmanouil et al. Exp2. 2013.	2013	-1.79173	0.076
13	Tatiana Aloi Emmanouil et al. Exp1. 2013.	2013	-3.7296	0.088
13	Tatiana Aloi Emmanouil et al. Exp2. 2013.	2013	-2.01031	0.088
13	Tatiana Aloi Emmanouil et al. Exp1. 2013.	2013	-3.94031	0.1
13	Tatiana Aloi Emmanouil et al. Exp2. 2013.	2013	-2.0547	0.1
13	Tatiana Aloi Emmanouil et al. Exp1. 2013.	2013	-3.2134	0.112
13	Tatiana Aloi Emmanouil et al. Exp2. 2013.	2013	-1.44502	0.112
13	Tatiana Aloi Emmanouil et al. Exp1. 2013.	2013	-2.38313	0.124
13	Tatiana Aloi Emmanouil et al. Exp2. 2013.	2013	-1.29747	0.124
13	Tatiana Aloi Emmanouil et al. Exp1. 2013.	2013	-2.27596	0.135
13	Tatiana Aloi Emmanouil et al. Exp2. 2013.	2013	-0.818049	0.135
13	Tatiana Aloi Emmanouil et al. Exp1. 2013.	2013	-1.58225	0.147
13	Tatiana Aloi Emmanouil et al. Exp2. 2013.	2013	-0.664957	0.147
13	Tatiana Aloi Emmanouil et al. Exp1. 2013.	2013	-1.33814	0.159
13	Tatiana Aloi Emmanouil et al. Exp2. 2013.	2013	-0.401735	0.159
14	Tom A.C. et al. 2011.	2011	-0.251718	-0.025
14	Tom A.C. et al. 2011.	2011	-0.406196	-0.025
14	Tom A.C. et al. 2011.	2011	-0.448521	-0.025
14	Tom A.C. et al. 2011.	2011	-0.58606	-0.025
14	Tom A.C. et al. 2011.	2011	-0.94742	-0.025
14	Tom A.C. et al. 2011.	2011	-1.383	-0.025
14	Tom A.C. et al. 2011.	2011	-1.87351	-0.025
14	Tom A.C. et al. 2011.	2011	-2.31409	-0.025
14	Tom A.C. et al. 2011.	2011	-2.88435	-0.025
14	Tom A.C. et al. 2011.	2011	-3.41802	-0.025
14	Tom A.C. et al. 2011.	2011	-3.64152	-0.025
14	Tom A.C. et al. 2011.	2011	0.214072	0.09
14	Tom A.C. et al. 2011.	2011	0.0289285	0.09
14	Tom A.C. et al. 2011.	2011	-0.140781	0.09
14	Tom A.C. et al. 2011.	2011	-0.188037	0.09
14	Tom A.C. et al. 2011.	2011	-0.165455	0.09
14	Tom A.C. et al. 2011.	2011	-0.407857	0.09
14	Tom A.C. et al. 2011.	2011	-0.896033	0.09
14	Tom A.C. et al. 2011.	2011	-1.41615	0.09
14	Tom A.C. et al. 2011.	2011	-2.0448	0.09
14	Tom A.C. et al. 2011.	2011	-2.3855	0.09
14	Tom A.C. et al. 2011.	2011	-2.60761	0.09
15	Tom A. de Graaf et al. 2011.a	2011	-0.264794	0
15	Tom A. de Graaf et al. 2011.a	2011	-0.247876	0.01
15	Tom A. de Graaf et al. 2011.a	2011	-0.282845	0.02
15	Tom A. de Graaf et al. 2011.a	2011	-0.302857	0.03
15	Tom A. de Graaf et al. 2011.a	2011	-0.295811	0.04
15	Tom A. de Graaf et al. 2011.a	2011	-0.210485	0.05
15	Tom A. de Graaf et al. 2011.a	2011	-0.353869	0.06
15	Tom A. de Graaf et al. 2011.a	2011	-0.357917	0.07
15	Tom A. de Graaf et al. 2011.a	2011	-0.444079	0.08
15	Tom A. de Graaf et al. 2011.a	2011	-0.418118	0.09
15	Tom A. de Graaf et al. 2011.a	2011	-0.273698	0.1
15	Tom A. de Graaf et al. 2011.a	2011	-0.361336	0.11
15	Tom A. de Graaf et al. 2011.a	2011	-0.633717	0.12
15	Tom A. de Graaf et al. 2011.a	2011	-0.406826	0.13
15	Tom A. de Graaf et al. 2011.a	2011	-0.693232	0.14
15	Tom A. de Graaf et al. 2011.a	2011	-0.436965	0.15
16	Tom A. de Graaf et al.Exp1. 2012.b	2012	-0.508709	0.06
16	Tom A. de Graaf et al.Exp1. 2012.b	2012	-1.25511	0.07
16	Tom A. de Graaf et al.Exp1. 2012.b	2012	-1.6487	0.08
16	Tom A. de Graaf et al.Exp1. 2012.b	2012	-1.56533	0.09
16	Tom A. de Graaf et al.Exp1. 2012.b	2012	-1.32468	0.1
16	Tom A. de Graaf et al.Exp1. 2012.b	2012	-1.00149	0.11
16	Tom A. de Graaf et al.Exp1. 2012.b	2012	-0.738534	0.12
16	Tom A. de Graaf et al.Exp1. 2012.b	2012	-0.602112	0.13
22	Mika Koivisto et al. 2021.b	2021	-0.47259	0.075
22	Mika Koivisto et al. 2021.b	2021	0.0606236	0.155
25	David A. Lloyd et al. Exp1. 2013	2013	-2.43557	0.1
25	David A. Lloyd et al. Exp2. 2013	2013	-2.24746	0.1
27	Mika Koivisto et al. c. 2010	2010	0.205801	-0.03
27	Mika Koivisto et al. c. 2010	2010	-0.136545	0
27	Mika Koivisto et al. c. 2010	2010	-0.176892	0.03
27	Mika Koivisto et al. c. 2010	2010	-1.89644	0.06
27	Mika Koivisto et al. c. 2010	2010	-1.24413	0.09
27	Mika Koivisto et al. c. 2010	2010	-1.57177	0.12
27	Mika Koivisto et al. c. 2010	2010	-0.157146	0.15
27	Mika Koivisto et al. c. 2010	2010	-0.139823	0.18
27	Mika Koivisto et al. c. 2010	2010	1.00487	0.21
27	Mika Koivisto et al. c. 2010	2010	-1.22766	0.24
29	Henry Railo et al. b. 2014	2014	-0.783242	0.06
31	Niina Salminen-Vaparanta et al. 2012	2012	-0.389299	0.024
31	Niina Salminen-Vaparanta et al. 2012	2012	-1.31643	0.044
31	Niina Salminen-Vaparanta et al. 2012	2012	-2.02491	0.064
31	Niina Salminen-Vaparanta et al. 2012	2012	-2.1166	0.084
31	Niina Salminen-Vaparanta et al. 2012	2012	-0.748459	0.104
31	Niina Salminen-Vaparanta et al. 2012	2012	-0.336807	0.124
31	Niina Salminen-Vaparanta et al. 2012	2012	-0.319741	0.144
31	Niina Salminen-Vaparanta et al. 2012	2012	-0.43422	0.164
31	Niina Salminen-Vaparanta et al. 2012	2012	-0.102668	0.184
33	Henri Olkoniemi et al. Exp1	2023	-0.910345	0.1
